# Supplementary material for: Early Emergence and Dispersal of Delta SARS-CoV-2 Lineage AY.99.2 in Brazil
Source: Front Med (Lausanne). 2022 Jun 17;9:930380. doi: 10.3389/fmed.2022.930380 (PMC9249134; doi:10.3389/fmed.2022.930380)
Supplement: Supplementary file 1 [file Table_1.XLSX]

## Sheet: Sheet1
Internal ID	Sampling date	GISAID- all samples included
1	2021-05-24	EPI_ISL_3664275
3	2021-05-08	EPI_ISL_4428008
4	2021-05-08	EPI_ISL_4426697
5	2021-05-07	EPI_ISL_3664278
6	2021-05-13	EPI_ISL_6851416
11	2021-05-07	EPI_ISL_4428018
12	2021-05-05	EPI_ISL_4428037
13	2021-05-06	EPI_ISL_4428031
14	2021-05-13	EPI_ISL_4427885
16	2021-05-07	EPI_ISL_4428022
17	2021-05-11	EPI_ISL_3663778
18	2021-05-11	EPI_ISL_3663779
19	2021-05-03	EPI_ISL_3663780
20	2021-05-04	EPI_ISL_3663781
21	2021-05-10	EPI_ISL_3663782
22	2021-05-12	EPI_ISL_3663783
23	2021-05-10	EPI_ISL_3663784
24	2021-05-10	EPI_ISL_3663785
25	2021-05-11	EPI_ISL_3663786
26	2021-05-04	EPI_ISL_3663787
27	2021-05-11	EPI_ISL_3663788
28	2021-05-11	EPI_ISL_3663789
29	2021-05-11	EPI_ISL_3663790
30	2021-05-11	EPI_ISL_3663791
31	2021-05-04	EPI_ISL_3663792
32	2021-05-12	EPI_ISL_3663793
33	2021-05-11	EPI_ISL_3663794
34	2021-05-08	EPI_ISL_3663795
35	2021-05-03	EPI_ISL_3663796
36	2021-05-05	EPI_ISL_3663797
37	2021-05-10	EPI_ISL_3663798
38	2021-05-04	EPI_ISL_3663799
39	2021-05-10	EPI_ISL_3663800
40	2021-05-12	EPI_ISL_3663801
41	2021-05-12	EPI_ISL_3663802
42	2021-05-11	EPI_ISL_3663803
43	2021-05-11	EPI_ISL_3663804
44	2021-05-11	EPI_ISL_3663805
45	2021-05-05	EPI_ISL_3663806
46	2021-05-11	EPI_ISL_3663807
47	2021-05-10	EPI_ISL_3663808
48	2021-05-05	EPI_ISL_3663809
49	2021-05-03	EPI_ISL_3663810
50	2021-05-12	EPI_ISL_3663811
51	2021-05-11	EPI_ISL_3663812
52	2021-05-04	EPI_ISL_3663813
53	2021-05-10	EPI_ISL_3663814
54	2021-05-03	EPI_ISL_3663815
55	2021-05-10	EPI_ISL_3663816
56	2021-05-04	EPI_ISL_3663817
57	2021-05-11	EPI_ISL_3663818
58	2021-05-10	EPI_ISL_3663819
60	2021-05-11	EPI_ISL_3663820
62	2021-05-04	EPI_ISL_3663821
63	2021-05-10	EPI_ISL_3663822
64	2021-05-05	EPI_ISL_3663823
65	2021-05-11	EPI_ISL_3663824
66	2021-05-04	EPI_ISL_3663825
67	2021-05-10	EPI_ISL_3663826
68	2021-05-09	EPI_ISL_3663827
69	2021-05-11	EPI_ISL_3663828
70	2021-05-03	EPI_ISL_3663829
71	2021-05-10	EPI_ISL_3663830
72	2021-05-12	EPI_ISL_3663831
73	2021-05-11	EPI_ISL_3663832
74	2021-05-11	EPI_ISL_3663833
75	2021-05-10	EPI_ISL_3663834
76	2021-05-11	EPI_ISL_3663835
77	2021-05-05	EPI_ISL_3663836
78	2021-05-10	EPI_ISL_3663837
79	2021-05-11	EPI_ISL_3663838
80	2021-05-04	EPI_ISL_3663839
81	2021-05-12	EPI_ISL_3663840
82	2021-05-12	EPI_ISL_3663841
83	2021-05-04	EPI_ISL_3663842
84	2021-05-04	EPI_ISL_3663843
85	2021-05-10	EPI_ISL_3663844
86	2021-05-05	EPI_ISL_3663845
87	2021-05-03	EPI_ISL_3663846
88	2021-05-07	EPI_ISL_3663847
89	2021-05-04	EPI_ISL_3663848
90	2021-05-03	EPI_ISL_3663849
91	2021-05-09	EPI_ISL_3663850
92	2021-05-05	EPI_ISL_3663851
93	2021-05-03	EPI_ISL_3663852
94	2021-05-12	EPI_ISL_3663853
95	2021-05-03	EPI_ISL_3663854
96	2021-05-04	EPI_ISL_3663855
97	2021-05-03	EPI_ISL_3663856
98	2021-05-12	EPI_ISL_3663857
99	2021-05-05	EPI_ISL_3663858
100	2021-05-02	EPI_ISL_3663859
101	2021-05-09	EPI_ISL_3663860
102	2021-05-04	EPI_ISL_3663861
103	2021-05-10	EPI_ISL_3663862
104	2021-05-03	EPI_ISL_3663863
105	2021-05-13	EPI_ISL_3663864
106	2021-05-11	EPI_ISL_3663865
107	2021-05-10	EPI_ISL_3663866
108	2021-05-03	EPI_ISL_3663867
109	2021-05-03	EPI_ISL_3663868
110	2021-05-04	EPI_ISL_3663869
114	2021-05-14	EPI_ISL_3663870
117	2021-05-04	EPI_ISL_3663871
118	2021-05-06	EPI_ISL_3663872
120	2021-05-04	EPI_ISL_3663873
121	2021-05-10	EPI_ISL_3663874
122	2021-05-05	EPI_ISL_3663875
123	2021-05-10	EPI_ISL_3663876
124	2021-05-10	EPI_ISL_3663877
125	2021-05-11	EPI_ISL_3663878
126	2021-05-03	EPI_ISL_3663879
129	2021-05-14	EPI_ISL_3663880
131	2021-05-13	EPI_ISL_3663881
132	2021-05-04	EPI_ISL_3663882
133	2021-05-04	EPI_ISL_3663883
134	2021-05-13	EPI_ISL_3663884
135	2021-05-03	EPI_ISL_3663885
136	2021-05-12	EPI_ISL_3663886
137	2021-05-05	EPI_ISL_3663887
139	2021-05-07	EPI_ISL_3663888
140	2021-05-13	EPI_ISL_3663889
141	2021-05-13	EPI_ISL_3663890
143	2021-05-11	EPI_ISL_3663891
145	2021-05-03	EPI_ISL_3663893
147	2021-05-14	EPI_ISL_3663894
148	2021-05-10	EPI_ISL_3663895
149	2021-05-12	EPI_ISL_3663896
151	2021-05-07	EPI_ISL_3663897
152	2021-05-13	EPI_ISL_3663898
153	2021-05-03	EPI_ISL_3663899
154	2021-05-03	EPI_ISL_3663900
155	2021-05-12	EPI_ISL_3663901
157	2021-05-14	EPI_ISL_3663902
158	2021-05-06	EPI_ISL_3663903
159	2021-05-13	EPI_ISL_3663904
160	2021-05-11	EPI_ISL_3663905
162	2021-05-05	EPI_ISL_3663906
163	2021-05-05	EPI_ISL_3663907
164	2021-05-03	EPI_ISL_3663908
165	2021-05-03	EPI_ISL_3663909
166	2021-05-01	EPI_ISL_3663910
168	2021-05-07	EPI_ISL_3663911
169	2021-05-10	EPI_ISL_3663912
170	2021-05-14	EPI_ISL_3663913
171	2021-05-03	EPI_ISL_3663914
172	2021-05-10	EPI_ISL_3663915
174	2021-05-13	EPI_ISL_3663916
177	2021-05-03	EPI_ISL_3663917
178	2021-05-05	EPI_ISL_3663918
179	2021-05-03	EPI_ISL_3663919
180	2021-05-03	EPI_ISL_3663920
181	2021-05-01	EPI_ISL_3663921
182	2021-05-12	EPI_ISL_3663922
183	2021-05-10	EPI_ISL_3663923
184	2021-05-11	EPI_ISL_3663924
185	2021-05-08	EPI_ISL_3663925
186	2021-05-03	EPI_ISL_3663926
187	2021-05-04	EPI_ISL_3663927
188	2021-05-05	EPI_ISL_3663928
189	2021-05-05	EPI_ISL_3663929
190	2021-05-11	EPI_ISL_3663930
191	2021-05-03	EPI_ISL_3663931
192	2021-05-05	EPI_ISL_3663932
193	2021-05-08	EPI_ISL_3663933
194	2021-05-11	EPI_ISL_3663934
195	2021-05-05	EPI_ISL_3663935
196	2021-05-05	EPI_ISL_3663936
197	2021-05-05	EPI_ISL_3663937
198	2021-05-03	EPI_ISL_3663938
199	2021-05-03	EPI_ISL_3663939
200	2021-05-08	EPI_ISL_3663940
201	2021-05-09	EPI_ISL_3663941
202	2021-05-05	EPI_ISL_3663942
203	2021-05-05	EPI_ISL_3663943
204	2021-05-04	EPI_ISL_3663944
205	2021-05-04	EPI_ISL_3663945
213	2021-05-06	EPI_ISL_3663946
214	2021-05-06	EPI_ISL_3663947
215	2021-05-06	EPI_ISL_3663948
216	2021-05-13	EPI_ISL_3663949
217	2021-05-07	EPI_ISL_3663950
218	2021-05-07	EPI_ISL_3663951
219	2021-05-06	EPI_ISL_3663952
220	2021-05-06	EPI_ISL_3663953
221	2021-05-11	EPI_ISL_3663954
222	2021-05-03	EPI_ISL_3663955
223	2021-05-07	EPI_ISL_3663956
224	2021-05-03	EPI_ISL_3663957
225	2021-05-07	EPI_ISL_3663958
226	2021-05-04	EPI_ISL_3663959
227	2021-05-13	EPI_ISL_3663960
228	2021-05-07	EPI_ISL_3663961
229	2021-05-07	EPI_ISL_3663962
230	2021-05-13	EPI_ISL_3663963
231	2021-05-05	EPI_ISL_3663964
232	2021-05-05	EPI_ISL_3663965
233	2021-05-13	EPI_ISL_3663966
236	2021-05-07	EPI_ISL_3663967
237	2021-05-04	EPI_ISL_3663968
238	2021-05-13	EPI_ISL_3663969
239	2021-05-13	EPI_ISL_3663970
240	2021-05-08	EPI_ISL_3663971
241	2021-05-07	EPI_ISL_3663972
242	2021-05-12	EPI_ISL_3663973
243	2021-05-12	EPI_ISL_3663974
244	2021-05-11	EPI_ISL_3663975
245	2021-05-05	EPI_ISL_3663976
246	2021-05-08	EPI_ISL_3663977
247	2021-05-05	EPI_ISL_3663978
248	2021-05-13	EPI_ISL_3663979
249	2021-05-13	EPI_ISL_3663980
250	2021-05-11	EPI_ISL_3663981
251	2021-05-06	EPI_ISL_3663982
252	2021-05-07	EPI_ISL_3663983
253	2021-05-07	EPI_ISL_3663984
254	2021-05-10	EPI_ISL_3663985
255	2021-05-14	EPI_ISL_3663986
256	2021-05-05	EPI_ISL_3663987
257	2021-05-10	EPI_ISL_3663988
258	2021-05-12	EPI_ISL_3663989
259	2021-05-07	EPI_ISL_3663990
260	2021-05-04	EPI_ISL_3663991
261	2021-05-06	EPI_ISL_3663992
262	2021-05-04	EPI_ISL_3663993
263	2021-05-11	EPI_ISL_3663994
264	2021-05-07	EPI_ISL_3663995
265	2021-05-13	EPI_ISL_3663996
267	2021-05-05	EPI_ISL_3663997
268	2021-05-06	EPI_ISL_3663998
269	2021-05-08	EPI_ISL_3663999
270	2021-05-01	EPI_ISL_3664000
271	2021-05-08	EPI_ISL_3664001
273	2021-05-05	EPI_ISL_3664002
274	2021-05-04	EPI_ISL_3664003
275	2021-05-04	EPI_ISL_3664004
276	2021-05-05	EPI_ISL_3664005
279	2021-05-04	EPI_ISL_3664006
280	2021-05-05	EPI_ISL_3664007
281	2021-05-07	EPI_ISL_3664008
282	2021-05-06	EPI_ISL_3664009
283	2021-05-06	EPI_ISL_3664010
284	2021-05-11	EPI_ISL_3664011
285	2021-05-14	EPI_ISL_3664012
287	2021-05-14	EPI_ISL_3664013
288	2021-05-14	EPI_ISL_3664014
289	2021-05-04	EPI_ISL_3664015
290	2021-05-08	EPI_ISL_3664016
291	2021-05-07	EPI_ISL_3664017
292	2021-05-07	EPI_ISL_3664018
293	2021-05-06	EPI_ISL_3664019
295	2021-05-14	EPI_ISL_3664020
297	2021-05-01	EPI_ISL_3664021
298	2021-05-11	EPI_ISL_3664022
299	2021-05-06	EPI_ISL_3664023
300	2021-05-01	EPI_ISL_3664024
305	2021-05-01	EPI_ISL_3664025
307	2021-05-04	EPI_ISL_3664026
308	2021-05-08	EPI_ISL_3664027
309	2021-05-08	EPI_ISL_3664028
310	2021-05-13	EPI_ISL_3664029
312	2021-05-07	EPI_ISL_3664030
313	2021-05-12	EPI_ISL_3664031
315	2021-05-14	EPI_ISL_3664032
316	2021-05-08	EPI_ISL_3664033
317	2021-05-14	EPI_ISL_3664034
318	2021-05-06	EPI_ISL_3664035
319	2021-05-01	EPI_ISL_3664036
320	2021-05-13	EPI_ISL_3664037
321	2021-05-07	EPI_ISL_3664038
323	2021-05-12	EPI_ISL_3664039
324	2021-05-07	EPI_ISL_3664040
325	2021-05-06	EPI_ISL_3664041
326	2021-05-11	EPI_ISL_3664042
327	2021-05-11	EPI_ISL_3664043
328	2021-05-02	EPI_ISL_3664044
330	2021-05-01	EPI_ISL_3664045
331	2021-05-07	EPI_ISL_3664046
332	2021-05-11	EPI_ISL_3664047
333	2021-05-07	EPI_ISL_3664048
334	2021-05-08	EPI_ISL_3664049
336	2021-05-13	EPI_ISL_3664050
337	2021-05-06	EPI_ISL_3664051
338	2021-05-07	EPI_ISL_3664052
339	2021-05-06	EPI_ISL_3664053
340	2021-05-13	EPI_ISL_3664054
341	2021-05-13	EPI_ISL_3664055
343	2021-05-14	EPI_ISL_3664056
345	2021-05-05	EPI_ISL_3664057
346	2021-05-04	EPI_ISL_3664058
347	2021-05-11	EPI_ISL_3664059
348	2021-05-06	EPI_ISL_3664060
349	2021-05-12	EPI_ISL_3664061
350	2021-05-12	EPI_ISL_3664062
351	2021-05-04	EPI_ISL_3664063
352	2021-05-07	EPI_ISL_3664064
353	2021-05-05	EPI_ISL_3664065
354	2021-05-07	EPI_ISL_3664066
355	2021-05-01	EPI_ISL_3664067
356	2021-05-07	EPI_ISL_3664068
357	2021-05-10	EPI_ISL_3664069
358	2021-05-13	EPI_ISL_3664070
359	2021-05-07	EPI_ISL_3664071
360	2021-05-07	EPI_ISL_3664072
361	2021-05-07	EPI_ISL_3664073
362	2021-05-14	EPI_ISL_3664074
363	2021-05-14	EPI_ISL_3664075
364	2021-05-07	EPI_ISL_3664076
365	2021-05-05	EPI_ISL_3664077
366	2021-05-14	EPI_ISL_3664078
367	2021-05-13	EPI_ISL_3664079
368	2021-05-05	EPI_ISL_3664080
369	2021-05-13	EPI_ISL_3664081
370	2021-05-04	EPI_ISL_3664082
371	2021-05-05	EPI_ISL_3664083
372	2021-05-08	EPI_ISL_3664084
373	2021-05-06	EPI_ISL_3664085
374	2021-05-11	EPI_ISL_3664086
375	2021-05-08	EPI_ISL_3664087
376	2021-05-14	EPI_ISL_3664088
377	2021-05-05	EPI_ISL_3664089
378	2021-05-13	EPI_ISL_3664090
379	2021-05-08	EPI_ISL_3664091
381	2021-05-11	EPI_ISL_3664092
382	2021-05-13	EPI_ISL_3664093
384	2021-05-14	EPI_ISL_3664094
385	2021-05-04	EPI_ISL_3664095
387	2021-05-14	EPI_ISL_3664096
388	2021-05-07	EPI_ISL_3664097
390	2021-05-01	EPI_ISL_3664098
391	2021-05-11	EPI_ISL_3664099
392	2021-05-11	EPI_ISL_3664100
393	2021-05-12	EPI_ISL_3664101
394	2021-05-06	EPI_ISL_3664102
395	2021-05-12	EPI_ISL_3664103
489	2021-05-11	EPI_ISL_3664104
490	2021-05-14	EPI_ISL_3664105
493	2021-05-14	EPI_ISL_3664106
494	2021-05-12	EPI_ISL_3664107
495	2021-05-10	EPI_ISL_3664108
496	2021-05-14	EPI_ISL_3664109
497	2021-05-10	EPI_ISL_3664110
498	2021-05-10	EPI_ISL_3664111
499	2021-05-14	EPI_ISL_3664112
500	2021-06-14	EPI_ISL_3664113
501	2021-05-10	EPI_ISL_3664114
502	2021-05-10	EPI_ISL_3664115
503	2021-05-14	EPI_ISL_3664116
504	2021-05-11	EPI_ISL_3664117
505	2021-05-08	EPI_ISL_3664118
506	2021-05-05	EPI_ISL_3664119
507	2021-05-07	EPI_ISL_3664120
509	2021-05-07	EPI_ISL_3664121
510	2021-05-08	EPI_ISL_3664122
511	2021-05-08	EPI_ISL_3664123
512	2021-05-07	EPI_ISL_3664124
513	2021-05-06	EPI_ISL_3664125
514	2021-05-11	EPI_ISL_3664126
515	2021-05-14	EPI_ISL_3664127
517	2021-05-08	EPI_ISL_3664128
518	2021-05-08	EPI_ISL_3664129
519	2021-05-06	EPI_ISL_3664130
521	2021-05-14	EPI_ISL_3664131
522	2021-05-10	EPI_ISL_3664132
523	2021-05-14	EPI_ISL_3664133
524	2021-05-12	EPI_ISL_3664134
525	2021-05-12	EPI_ISL_3664135
526	2021-05-11	EPI_ISL_3664136
527	2021-05-14	EPI_ISL_3664137
529	2021-05-07	EPI_ISL_3664138
530	2021-05-12	EPI_ISL_3664139
531	2021-05-13	EPI_ISL_3664140
532	2021-05-10	EPI_ISL_3664141
533	2021-05-03	EPI_ISL_3664142
534	2021-05-12	EPI_ISL_3664143
535	2021-05-03	EPI_ISL_3664144
536	2021-05-12	EPI_ISL_3664145
537	2021-05-10	EPI_ISL_3664146
538	2021-05-11	EPI_ISL_3664147
539	2021-05-12	EPI_ISL_3664148
540	2021-05-12	EPI_ISL_3664149
541	2021-05-10	EPI_ISL_3664150
542	2021-05-14	EPI_ISL_3664151
543	2021-05-11	EPI_ISL_3664152
544	2021-05-12	EPI_ISL_3664153
545	2021-05-11	EPI_ISL_3664154
546	2021-05-11	EPI_ISL_3664155
547	2021-05-11	EPI_ISL_3664156
548	2021-05-10	EPI_ISL_3664157
549	2021-05-11	EPI_ISL_3664158
550	2021-05-11	EPI_ISL_3664159
551	2021-05-03	EPI_ISL_3664160
552	2021-05-11	EPI_ISL_3664161
553	2021-05-03	EPI_ISL_3664162
554	2021-05-05	EPI_ISL_3664163
555	2021-05-07	EPI_ISL_3664164
557	2021-05-05	EPI_ISL_3664165
558	2021-05-07	EPI_ISL_3664166
559	2021-05-10	EPI_ISL_3664167
560	2021-05-06	EPI_ISL_3664168
562	2021-05-04	EPI_ISL_3664169
563	2021-05-10	EPI_ISL_3664170
564	2021-05-06	EPI_ISL_3664171
565	2021-05-13	EPI_ISL_3664172
566	2021-05-10	EPI_ISL_3664173
567	2021-05-14	EPI_ISL_3664174
569	2021-05-07	EPI_ISL_3664175
572	2021-05-08	EPI_ISL_3664176
573	2021-05-07	EPI_ISL_3664177
574	2021-05-12	EPI_ISL_3664178
575	2021-05-06	EPI_ISL_3664179
576	2021-05-14	EPI_ISL_3664180
577	2021-05-10	EPI_ISL_3664181
578	2021-05-06	EPI_ISL_3664182
579	2021-05-10	EPI_ISL_3664183
580	2021-05-12	EPI_ISL_3664184
581	2021-05-11	EPI_ISL_3664185
582	2021-05-30	EPI_ISL_3664186
587	2021-05-10	EPI_ISL_4427947
588	2021-05-05	EPI_ISL_4428041
589	2021-05-04	EPI_ISL_4428077
590	2021-05-04	EPI_ISL_4426768
591	2021-05-10	EPI_ISL_4427950
592	2021-05-11	EPI_ISL_4427906
593	2021-05-05	EPI_ISL_4428044
594	2021-05-11	EPI_ISL_4427909
596	2021-05-03	EPI_ISL_4426712
597	2021-05-10	EPI_ISL_4427953
598	2021-05-01	EPI_ISL_4428139
599	2021-05-03	EPI_ISL_4428104
600	2021-05-03	EPI_ISL_4428107
601	2021-05-04	EPI_ISL_4428080
602	2021-05-03	EPI_ISL_4428109
603	2021-05-10	EPI_ISL_4427956
604	2021-05-10	EPI_ISL_4427959
605	2021-05-04	EPI_ISL_4426755
606	2021-05-03	EPI_ISL_4426746
607	2021-05-10	EPI_ISL_4427962
608	2021-05-03	EPI_ISL_4428112
609	2021-05-05	EPI_ISL_4428269
610	2021-05-01	EPI_ISL_4428141
611	2021-05-05	EPI_ISL_4428047
612	2021-05-03	EPI_ISL_4428115
613	2021-05-03	EPI_ISL_4426849
614	2021-05-05	EPI_ISL_4428050
615	2021-05-05	EPI_ISL_4428054
616	2021-05-10	EPI_ISL_4426785
617	2021-05-05	EPI_ISL_4428057
618	2021-05-03	EPI_ISL_4428118
619	2021-05-04	EPI_ISL_4428083
620	2021-05-07	EPI_ISL_4428025
621	2021-05-04	EPI_ISL_4428086
622	2021-05-04	EPI_ISL_4428089
623	2021-05-04	EPI_ISL_4428092
624	2021-05-07	EPI_ISL_4428027
625	2021-05-04	EPI_ISL_4428186
626	2021-05-10	EPI_ISL_4427965
627	2021-05-10	EPI_ISL_7743918
628	2021-05-03	EPI_ISL_4428121
630	2021-05-05	EPI_ISL_4428060
631	2021-05-03	EPI_ISL_4426669
632	2021-05-11	EPI_ISL_4427912
633	2021-05-05	EPI_ISL_4426700
634	2021-05-03	EPI_ISL_4428123
635	2021-05-03	EPI_ISL_4428126
636	2021-05-03	EPI_ISL_4428129
637	2021-05-05	EPI_ISL_4428064
638	2021-05-06	EPI_ISL_4428034
639	2021-05-03	EPI_ISL_4428132
640	2021-05-08	EPI_ISL_4426751
641	2021-05-03	EPI_ISL_4428136
642	2021-05-01	EPI_ISL_4428144
643	2021-05-10	EPI_ISL_4427968
644	2021-05-10	EPI_ISL_4427971
645	2021-05-10	EPI_ISL_4427974
646	2021-05-07	EPI_ISL_4428028
647	2021-05-03	EPI_ISL_4428229
648	2021-05-12	EPI_ISL_4427887
649	2021-05-10	EPI_ISL_4427978
650	2021-05-11	EPI_ISL_4426737
651	2021-05-11	EPI_ISL_4426777
652	2021-05-11	EPI_ISL_4427915
653	2021-05-05	EPI_ISL_4428067
654	2021-05-08	EPI_ISL_4428011
655	2021-05-08	EPI_ISL_4428015
656	2021-05-01	EPI_ISL_4428147
657	2021-05-05	EPI_ISL_4428070
658	2021-05-11	EPI_ISL_4427918
659	2021-05-10	EPI_ISL_4427981
660	2021-05-11	EPI_ISL_4427921
661	2021-05-11	EPI_ISL_4428317
662	2021-05-10	EPI_ISL_4427984
663	2021-05-11	EPI_ISL_4427925
664	2021-05-10	EPI_ISL_4427986
665	2021-05-04	EPI_ISL_4428096
666	2021-05-04	EPI_ISL_4428098
667	2021-05-04	EPI_ISL_4428101
668	2021-05-11	EPI_ISL_4427928
669	2021-05-11	EPI_ISL_4427931
670	2021-05-12	EPI_ISL_4427889
671	2021-05-05	EPI_ISL_4428074
672	2021-05-11	EPI_ISL_4427934
673	2021-05-10	EPI_ISL_4427989
674	2021-05-11	EPI_ISL_4427937
675	2021-05-11	EPI_ISL_4427940
676	2021-05-07	EPI_ISL_4428176
677	2021-05-12	EPI_ISL_4427891
681	2021-05-10	EPI_ISL_3664187
682	2021-05-03	EPI_ISL_3664188
684	2021-05-11	EPI_ISL_3664189
685	2021-05-07	EPI_ISL_3664190
686	2021-05-11	EPI_ISL_3664191
687	2021-05-04	EPI_ISL_3664192
688	2021-05-12	EPI_ISL_3664193
689	2021-05-04	EPI_ISL_3664194
691	2021-05-08	EPI_ISL_3664195
692	2021-05-12	EPI_ISL_3664196
693	2021-05-05	EPI_ISL_3664197
694	2021-05-12	EPI_ISL_3664198
695	2021-05-10	EPI_ISL_3664199
696	2021-05-11	EPI_ISL_3664200
697	2021-05-12	EPI_ISL_3664201
698	2021-05-10	EPI_ISL_3664202
699	2021-05-12	EPI_ISL_3664203
700	2021-05-11	EPI_ISL_3664204
701	2021-05-12	EPI_ISL_3664205
702	2021-05-08	EPI_ISL_3664206
703	2021-05-10	EPI_ISL_3664207
704	2021-05-04	EPI_ISL_3664208
705	2021-05-11	EPI_ISL_3664209
706	2021-05-11	EPI_ISL_3664210
707	2021-05-11	EPI_ISL_3664211
708	2021-05-05	EPI_ISL_3664212
709	2021-05-04	EPI_ISL_3664213
710	2021-05-10	EPI_ISL_3664214
711	2021-05-11	EPI_ISL_3664215
712	2021-05-03	EPI_ISL_3664216
713	2021-05-10	EPI_ISL_3664217
714	2021-05-08	EPI_ISL_3664218
715	2021-05-05	EPI_ISL_3664219
716	2021-05-04	EPI_ISL_3664220
717	2021-05-10	EPI_ISL_3664221
718	2021-05-06	EPI_ISL_3664222
719	2021-05-05	EPI_ISL_3664223
720	2021-05-10	EPI_ISL_3664224
721	2021-05-10	EPI_ISL_3664225
722	2021-05-05	EPI_ISL_3664226
723	2021-05-12	EPI_ISL_3664227
724	2021-05-12	EPI_ISL_3664228
725	2021-05-10	EPI_ISL_3664229
727	2021-05-05	EPI_ISL_3664230
728	2021-05-10	EPI_ISL_3664231
729	2021-05-10	EPI_ISL_3664232
730	2021-05-04	EPI_ISL_3664233
731	2021-05-12	EPI_ISL_3664234
732	2021-05-04	EPI_ISL_3664235
733	2021-05-08	EPI_ISL_3664236
734	2021-05-08	EPI_ISL_3664237
735	2021-05-10	EPI_ISL_3664238
736	2021-05-05	EPI_ISL_3664239
737	2021-05-10	EPI_ISL_3664240
738	2021-05-11	EPI_ISL_3664241
739	2021-05-04	EPI_ISL_3664242
740	2021-05-10	EPI_ISL_3664243
741	2021-05-12	EPI_ISL_3664244
742	2021-05-12	EPI_ISL_3664245
743	2021-05-10	EPI_ISL_3664246
744	2021-05-07	EPI_ISL_3664247
745	2021-05-03	EPI_ISL_3664248
746	2021-05-08	EPI_ISL_3664249
747	2021-05-12	EPI_ISL_3664250
748	2021-05-04	EPI_ISL_3664251
749	2021-05-03	EPI_ISL_3664252
750	2021-05-03	EPI_ISL_3664253
751	2021-05-12	EPI_ISL_3664254
752	2021-05-03	EPI_ISL_3664255
753	2021-05-12	EPI_ISL_3664256
754	2021-05-11	EPI_ISL_3664257
755	2021-05-12	EPI_ISL_3664258
756	2021-05-12	EPI_ISL_3664259
757	2021-05-04	EPI_ISL_3664260
758	2021-05-08	EPI_ISL_3664261
759	2021-05-10	EPI_ISL_3664262
760	2021-05-03	EPI_ISL_3664263
761	2021-05-08	EPI_ISL_3664264
763	2021-05-06	EPI_ISL_3664265
764	2021-05-11	EPI_ISL_3664266
765	2021-05-08	EPI_ISL_3664267
766	2021-05-12	EPI_ISL_3664268
767	2021-05-03	EPI_ISL_3664269
768	2021-05-03	EPI_ISL_3664270
769	2021-05-12	EPI_ISL_3664271
770	2021-05-12	EPI_ISL_3664272
771	2021-05-04	EPI_ISL_3664273
772	2021-06-23	EPI_ISL_3664274
773	2021-05-10	EPI_ISL_4427992
774	2021-05-10	EPI_ISL_4427995
775	2021-05-10	EPI_ISL_4428207
776	2021-05-10	EPI_ISL_4427999
777	2021-05-10	EPI_ISL_4426757
778	2021-05-10	EPI_ISL_4428320
779	2021-05-10	EPI_ISL_4426706
780	2021-05-10	EPI_ISL_4426760
781	2021-05-10	EPI_ISL_4428323
782	2021-05-10	EPI_ISL_4428002
783	2021-05-10	EPI_ISL_4426787
784	2021-05-12	EPI_ISL_4426816
787	2021-05-10	EPI_ISL_4426734
788	2021-05-10	EPI_ISL_4428005
790	2021-05-11	EPI_ISL_4426810
791	2021-05-11	EPI_ISL_4426840
795	2021-05-11	EPI_ISL_7695039
797	2021-05-11	EPI_ISL_4426807
802	2021-05-11	EPI_ISL_4427944
804	2021-05-12	EPI_ISL_4428245
805	2021-05-12	EPI_ISL_4427893
806	2021-05-12	EPI_ISL_4427895
807	2021-05-12	EPI_ISL_4426819
810	2021-05-12	EPI_ISL_4427896
813	2021-05-12	EPI_ISL_4426665
817	2021-05-12	EPI_ISL_4426822
818	2021-05-12	EPI_ISL_4427900
819	2021-05-13	EPI_ISL_4426825
831	2021-05-12	EPI_ISL_4426692
839	2021-05-12	EPI_ISL_4427903
840	2021-05-12	EPI_ISL_4426828
846	2021-05-13	EPI_ISL_7743919
847	2021-05-13	EPI_ISL_4426813
849	2021-05-13	EPI_ISL_4426831
851	2021-05-14	EPI_ISL_4427883
855	2021-05-30	EPI_ISL_4427861
856	2021-05-30	EPI_ISL_4427863
857	2021-06-01	EPI_ISL_4427771
858	2021-06-01	EPI_ISL_4427773
859	2021-06-01	EPI_ISL_4427775
860	2021-06-01	EPI_ISL_7743912
861	2021-06-01	EPI_ISL_4428226
862	2021-06-01	EPI_ISL_4427776
863	2021-06-01	EPI_ISL_4427778
864	2021-06-01	EPI_ISL_4427780
865	2021-06-01	EPI_ISL_4427782
866	2021-06-01	EPI_ISL_4427784
867	2021-06-01	EPI_ISL_4427785
868	2021-06-01	EPI_ISL_4427787
869	2021-06-01	EPI_ISL_4427789
870	2021-06-02	EPI_ISL_4427686
871	2021-06-02	EPI_ISL_4427687
872	2021-06-02	EPI_ISL_4427689
873	2021-06-02	EPI_ISL_4427691
874	2021-06-02	EPI_ISL_4427693
875	2021-06-02	EPI_ISL_4427694
876	2021-06-02	EPI_ISL_4427696
877	2021-06-02	EPI_ISL_4427698
878	2021-06-02	EPI_ISL_4427700
879	2021-06-03	EPI_ISL_4427663
880	2021-06-04	EPI_ISL_4427564
881	2021-06-04	EPI_ISL_4427566
882	2021-06-04	EPI_ISL_4427568
883	2021-06-04	EPI_ISL_4427570
884	2021-06-04	EPI_ISL_4427573
885	2021-06-04	EPI_ISL_4428238
886	2021-06-04	EPI_ISL_4427577
887	2021-06-04	EPI_ISL_4427579
888	2021-06-04	EPI_ISL_4427581
889	2021-06-04	EPI_ISL_4427583
890	2021-06-04	EPI_ISL_7743916
891	2021-06-04	EPI_ISL_4427584
892	2021-06-04	EPI_ISL_7743911
893	2021-06-04	EPI_ISL_4427586
894	2021-06-04	EPI_ISL_4427590
895	2021-06-04	EPI_ISL_4427593
896	2021-06-05	EPI_ISL_4427554
897	2021-06-05	EPI_ISL_4427557
898	2021-06-07	EPI_ISL_4427467
899	2021-06-07	EPI_ISL_4428222
900	2021-06-07	EPI_ISL_4427470
901	2021-06-07	EPI_ISL_4427472
902	2021-06-07	EPI_ISL_4427474
903	2021-06-07	EPI_ISL_4427476
904	2021-06-07	EPI_ISL_4427478
905	2021-06-07	EPI_ISL_4427481
906	2021-06-07	EPI_ISL_4427483
907	2021-06-07	EPI_ISL_4427484
908	2021-06-07	EPI_ISL_4426852
909	2021-06-07	EPI_ISL_4427486
910	2021-06-07	EPI_ISL_7743915
911	2021-06-07	EPI_ISL_4427488
912	2021-06-07	EPI_ISL_4427490
913	2021-06-08	EPI_ISL_4427390
914	2021-06-08	EPI_ISL_4427392
915	2021-06-08	EPI_ISL_4427394
916	2021-06-08	EPI_ISL_4427396
917	2021-06-08	EPI_ISL_4427398
918	2021-06-08	EPI_ISL_4427399
919	2021-06-08	EPI_ISL_4427401
920	2021-06-08	EPI_ISL_4427403
921	2021-06-08	EPI_ISL_4427404
922	2021-06-08	EPI_ISL_4427406
923	2021-06-08	EPI_ISL_4427408
924	2021-06-08	EPI_ISL_4427410
925	2021-06-08	EPI_ISL_4427411
926	2021-06-08	EPI_ISL_4427413
927	2021-06-08	EPI_ISL_4427416
928	2021-06-08	EPI_ISL_4427418
929	2021-06-08	EPI_ISL_4427420
930	2021-06-08	EPI_ISL_4427421
931	2021-06-09	EPI_ISL_4426800
932	2021-06-09	EPI_ISL_4428265
933	2021-06-09	EPI_ISL_4427317
934	2021-06-09	EPI_ISL_4427318
935	2021-06-09	EPI_ISL_4427320
936	2021-06-09	EPI_ISL_4427322
937	2021-06-09	EPI_ISL_4427324
938	2021-06-09	EPI_ISL_4427326
939	2021-06-09	EPI_ISL_4427327
941	2021-06-09	EPI_ISL_4427329
942	2021-06-09	EPI_ISL_4427332
943	2021-06-09	EPI_ISL_7743914
944	2021-06-10	EPI_ISL_4427250
945	2021-06-10	EPI_ISL_4427252
946	2021-06-10	EPI_ISL_4427254
947	2021-06-10	EPI_ISL_4427255
948	2021-06-10	EPI_ISL_4427257
949	2021-06-10	EPI_ISL_4427259
950	2021-06-10	EPI_ISL_4427262
951	2021-06-10	EPI_ISL_4428262
952	2021-06-10	EPI_ISL_4427265
953	2021-06-10	EPI_ISL_4427267
954	2021-06-10	EPI_ISL_4427268
955	2021-06-10	EPI_ISL_4427270
956	2021-06-10	EPI_ISL_4427272
957	2021-06-11	EPI_ISL_4427170
958	2021-06-11	EPI_ISL_4427173
959	2021-06-11	EPI_ISL_4428182
960	2021-06-11	EPI_ISL_4427175
961	2021-06-11	EPI_ISL_4427179
962	2021-06-11	EPI_ISL_4427180
963	2021-06-11	EPI_ISL_4427182
964	2021-06-11	EPI_ISL_4427184
965	2021-06-11	EPI_ISL_4427186
966	2021-06-11	EPI_ISL_4427188
967	2021-06-11	EPI_ISL_4427190
968	2021-06-11	EPI_ISL_4427191
969	2021-06-11	EPI_ISL_4427193
970	2021-06-11	EPI_ISL_4426708
971	2021-06-11	EPI_ISL_4427195
972	2021-06-12	EPI_ISL_4427118
973	2021-06-12	EPI_ISL_4427121
974	2021-06-12	EPI_ISL_4427125
975	2021-06-13	EPI_ISL_4427104
976	2021-06-14	EPI_ISL_4426935
977	2021-06-14	EPI_ISL_4428167
978	2021-06-14	EPI_ISL_4426938
979	2021-06-14	EPI_ISL_4426940
980	2021-06-14	EPI_ISL_4426943
981	2021-06-14	EPI_ISL_4426946
982	2021-06-14	EPI_ISL_4426949
983	2021-06-14	EPI_ISL_4426951
984	2021-06-14	EPI_ISL_4426954
985	2021-06-14	EPI_ISL_4426957
986	2021-06-15	EPI_ISL_4426855
987	2021-06-15	EPI_ISL_4426858
988	2021-06-15	EPI_ISL_4428153
989	2021-06-15	EPI_ISL_4426861
990	2021-06-15	EPI_ISL_4428191
991	2021-06-15	EPI_ISL_4426863
992	2021-06-15	EPI_ISL_4426866
995	2021-06-15	EPI_ISL_4426869
996	2021-06-15	EPI_ISL_4428259
997	2021-06-15	EPI_ISL_4426871
998	2021-06-02	EPI_ISL_4428309
999	2021-06-03	EPI_ISL_4427665
1000	2021-06-03	EPI_ISL_4427666
1001	2021-06-03	EPI_ISL_4427670
1002	2021-06-07	EPI_ISL_4427492
1003	2021-06-09	EPI_ISL_4427333
1004	2021-06-10	EPI_ISL_4427274
1005	2021-06-10	EPI_ISL_4427276
1006	2021-06-11	EPI_ISL_4427196
1007	2021-06-11	EPI_ISL_4427200
1008	2021-06-11	EPI_ISL_4427203
1009	2021-06-12	EPI_ISL_4428278
1010	2021-06-14	EPI_ISL_4426960
1011	2021-06-01	EPI_ISL_4428252
1012	2021-06-01	EPI_ISL_4427791
1013	2021-06-01	EPI_ISL_4427793
1014	2021-06-01	EPI_ISL_4427795
1015	2021-06-01	EPI_ISL_4427797
1016	2021-06-01	EPI_ISL_4428311
1017	2021-06-01	EPI_ISL_4427799
1018	2021-06-01	EPI_ISL_4427800
1019	2021-06-01	EPI_ISL_4427802
1020	2021-06-01	EPI_ISL_4427804
1021	2021-06-01	EPI_ISL_4427806
1022	2021-06-01	EPI_ISL_4427808
1023	2021-06-01	EPI_ISL_4427810
1024	2021-06-01	EPI_ISL_4427811
1026	2021-06-02	EPI_ISL_4427701
1027	2021-06-02	EPI_ISL_4427703
1028	2021-06-02	EPI_ISL_4427705
1029	2021-06-02	EPI_ISL_4427707
1030	2021-06-02	EPI_ISL_4427709
1031	2021-06-02	EPI_ISL_4427712
1032	2021-06-02	EPI_ISL_4427715
1033	2021-06-02	EPI_ISL_4427718
1034	2021-06-02	EPI_ISL_4427720
1035	2021-06-04	EPI_ISL_4427594
1036	2021-06-04	EPI_ISL_4427596
1037	2021-06-02	EPI_ISL_4427722
1038	2021-06-04	EPI_ISL_4427598
1039	2021-06-04	EPI_ISL_4427600
1040	2021-06-04	EPI_ISL_4427603
1041	2021-06-04	EPI_ISL_4427606
1042	2021-06-04	EPI_ISL_4427608
1044	2021-06-04	EPI_ISL_4427610
1045	2021-06-04	EPI_ISL_4427613
1046	2021-06-04	EPI_ISL_4427616
1047	2021-06-04	EPI_ISL_4427617
1048	2021-06-05	EPI_ISL_4427558
1049	2021-06-05	EPI_ISL_4427560
1050	2021-06-05	EPI_ISL_4428302
1051	2021-06-06	EPI_ISL_4427551
1052	2021-06-07	EPI_ISL_4427495
1053	2021-06-07	EPI_ISL_4427496
1054	2021-06-07	EPI_ISL_4427498
1055	2021-06-07	EPI_ISL_4427500
1056	2021-06-07	EPI_ISL_4427502
1058	2021-06-07	EPI_ISL_4428210
1059	2021-06-07	EPI_ISL_4427503
1060	2021-06-07	EPI_ISL_4427505
1061	2021-06-07	EPI_ISL_4427507
1062	2021-06-07	EPI_ISL_4428296
1063	2021-06-07	EPI_ISL_4428219
1064	2021-06-07	EPI_ISL_4427509
1065	2021-06-07	EPI_ISL_4427511
1066	2021-06-07	EPI_ISL_4426732
1067	2021-06-07	EPI_ISL_4427514
1068	2021-06-07	EPI_ISL_4427517
1069	2021-06-07	EPI_ISL_4427519
1070	2021-06-07	EPI_ISL_4427521
1071	2021-06-07	EPI_ISL_4427524
1072	2021-06-07	EPI_ISL_4427526
1073	2021-06-07	EPI_ISL_4427528
1074	2021-06-07	EPI_ISL_4427532
1075	2021-06-07	EPI_ISL_4427533
1076	2021-06-07	EPI_ISL_4427535
1078	2021-06-08	EPI_ISL_4427423
1079	2021-06-08	EPI_ISL_4427425
1080	2021-06-08	EPI_ISL_4427427
1081	2021-06-08	EPI_ISL_4427430
1082	2021-06-08	EPI_ISL_4428248
1083	2021-06-08	EPI_ISL_4427432
1084	2021-06-08	EPI_ISL_4427434
1085	2021-06-08	EPI_ISL_4427435
1086	2021-06-08	EPI_ISL_4427437
1087	2021-06-08	EPI_ISL_4427439
1088	2021-06-08	EPI_ISL_4427442
1089	2021-06-09	EPI_ISL_4427335
1090	2021-06-09	EPI_ISL_4427339
1091	2021-06-09	EPI_ISL_4427343
1092	2021-06-09	EPI_ISL_4428196
1093	2021-06-09	EPI_ISL_4426715
1094	2021-06-09	EPI_ISL_4427345
1095	2021-06-09	EPI_ISL_4427346
1096	2021-06-09	EPI_ISL_4427351
1097	2021-06-09	EPI_ISL_4427352
1098	2021-06-09	EPI_ISL_4427354
1099	2021-06-09	EPI_ISL_4427357
1100	2021-06-09	EPI_ISL_4427360
1101	2021-06-10	EPI_ISL_4427277
1103	2021-06-10	EPI_ISL_4427279
1104	2021-06-10	EPI_ISL_4427281
1105	2021-06-10	EPI_ISL_4427283
1106	2021-06-10	EPI_ISL_4427284
1107	2021-06-10	EPI_ISL_4427286
1108	2021-06-10	EPI_ISL_4427288
1110	2021-06-11	EPI_ISL_4427205
1111	2021-06-11	EPI_ISL_4427206
1112	2021-06-10	EPI_ISL_4427290
1113	2021-06-11	EPI_ISL_4427210
1114	2021-06-11	EPI_ISL_4427213
1115	2021-06-11	EPI_ISL_4427214
1116	2021-06-11	EPI_ISL_4427216
1117	2021-06-11	EPI_ISL_4428284
1118	2021-06-12	EPI_ISL_4427128
1119	2021-06-12	EPI_ISL_4427131
1120	2021-06-12	EPI_ISL_4427134
1121	2021-06-12	EPI_ISL_4427137
1122	2021-06-12	EPI_ISL_4428281
1123	2021-06-14	EPI_ISL_4426963
1124	2021-06-14	EPI_ISL_4426966
1125	2021-06-14	EPI_ISL_4426969
1126	2021-06-14	EPI_ISL_4426973
1127	2021-06-14	EPI_ISL_4426976
1128	2021-06-14	EPI_ISL_4426981
1129	2021-06-14	EPI_ISL_4426984
1130	2021-06-12	EPI_ISL_4427140
1131	2021-06-11	EPI_ISL_4427220
1132	2021-06-14	EPI_ISL_4426987
1133	2021-06-14	EPI_ISL_4426990
1134	2021-06-14	EPI_ISL_4428255
1135	2021-06-14	EPI_ISL_4426993
1136	2021-06-14	EPI_ISL_4426996
1137	2021-06-15	EPI_ISL_4426874
1138	2021-06-15	EPI_ISL_4426876
1139	2021-06-15	EPI_ISL_4426879
1140	2021-06-15	EPI_ISL_4426882
1141	2021-06-02	EPI_ISL_4427724
1142	2021-06-04	EPI_ISL_4427619
1143	2021-06-05	EPI_ISL_4426843
1144	2021-06-05	EPI_ISL_4428305
1145	2021-06-07	EPI_ISL_4427537
1146	2021-06-07	EPI_ISL_4427539
1147	2021-06-07	EPI_ISL_4427540
1148	2021-06-07	EPI_ISL_4427542
1149	2021-06-07	EPI_ISL_4428299
1150	2021-06-07	EPI_ISL_4427544
1151	2021-06-07	EPI_ISL_4427545
1152	2021-06-07	EPI_ISL_4427547
1153	2021-06-07	EPI_ISL_4427549
1154	2021-06-08	EPI_ISL_4427445
1155	2021-06-08	EPI_ISL_4427447
1156	2021-06-08	EPI_ISL_4427448
1157	2021-06-08	EPI_ISL_4428272
1158	2021-06-08	EPI_ISL_4427450
1159	2021-06-09	EPI_ISL_4427363
1160	2021-06-09	EPI_ISL_4427364
1161	2021-06-09	EPI_ISL_4427366
1162	2021-06-09	EPI_ISL_4427368
1163	2021-06-09	EPI_ISL_4427370
1164	2021-06-09	EPI_ISL_4427372
1165	2021-06-09	EPI_ISL_4427375
1166	2021-06-10	EPI_ISL_4426766
1167	2021-06-10	EPI_ISL_4428294
1168	2021-06-10	EPI_ISL_4427291
1169	2021-06-11	EPI_ISL_4428287
1170	2021-06-11	EPI_ISL_4428290
1171	2021-06-11	EPI_ISL_4427222
1172	2021-06-11	EPI_ISL_4427224
1173	2021-06-11	EPI_ISL_4427226
1174	2021-06-12	EPI_ISL_4427143
1175	2021-06-12	EPI_ISL_4427146
1176	2021-06-14	EPI_ISL_4426998
1177	2021-06-14	EPI_ISL_4427003
1178	2021-06-14	EPI_ISL_4427006
1179	2021-06-14	EPI_ISL_4427009
1180	2021-06-15	EPI_ISL_4426884
1181	2021-06-15	EPI_ISL_4428275
1182	2021-06-15	EPI_ISL_4426888
1183	2021-06-15	EPI_ISL_4426891
1185	2021-06-02	EPI_ISL_4427726
1186	2021-06-01	EPI_ISL_4428314
1187	2021-06-14	EPI_ISL_4427012
1188	2021-06-04	EPI_ISL_4428162
1189	2021-06-01	EPI_ISL_4427813
1190	2021-06-05	EPI_ISL_4427562
1191	2021-06-03	EPI_ISL_4427672
1192	2021-06-02	EPI_ISL_4427728
1193	2021-06-01	EPI_ISL_4427815
1194	2021-06-01	EPI_ISL_4427817
1195	2021-06-01	EPI_ISL_4427819
1196	2021-06-02	EPI_ISL_4427729
1197	2021-06-02	EPI_ISL_4427731
1199	2021-06-01	EPI_ISL_4428173
1201	2021-06-03	EPI_ISL_4427675
1202	2021-06-03	EPI_ISL_4427677
1203	2021-06-01	EPI_ISL_4427820
1204	2021-06-01	EPI_ISL_4427822
1205	2021-06-04	EPI_ISL_4427622
1206	2021-06-04	EPI_ISL_4426763
1207	2021-06-04	EPI_ISL_4427625
1208	2021-06-04	EPI_ISL_4427628
1209	2021-06-02	EPI_ISL_4427733
1210	2021-06-02	EPI_ISL_4427735
1211	2021-06-02	EPI_ISL_4427737
1212	2021-06-04	EPI_ISL_4427631
1213	2021-06-14	EPI_ISL_4427015
1214	2021-06-14	EPI_ISL_4427018
1215	2021-06-14	EPI_ISL_4427023
1216	2021-06-14	EPI_ISL_4427026
1217	2021-06-14	EPI_ISL_4426703
1218	2021-06-10	EPI_ISL_4428179
1219	2021-06-11	EPI_ISL_7743920
1220	2021-06-10	EPI_ISL_4427292
1221	2021-06-10	EPI_ISL_4426684
1222	2021-06-11	EPI_ISL_4427229
1223	2021-06-11	EPI_ISL_4426672
1224	2021-06-11	EPI_ISL_4427230
1225	2021-06-11	EPI_ISL_4427232
1227	2021-06-11	EPI_ISL_4427234
1228	2021-06-10	EPI_ISL_4427293
1229	2021-06-11	EPI_ISL_4426743
1230	2021-06-11	EPI_ISL_4426678
1231	2021-06-11	EPI_ISL_4427236
1232	2021-06-11	EPI_ISL_4427238
1233	2021-06-11	EPI_ISL_7743913
1238	2021-06-03	EPI_ISL_4427679
1239	2021-06-02	EPI_ISL_4427739
1240	2021-06-10	EPI_ISL_4427294
1241	2021-06-10	EPI_ISL_4427296
1242	2021-06-10	EPI_ISL_4427297
1243	2021-06-11	EPI_ISL_4426797
1244	2021-06-13	EPI_ISL_4427106
1245	2021-06-13	EPI_ISL_4427109
1246	2021-06-13	EPI_ISL_4427112
1248	2021-06-14	EPI_ISL_4426694
1249	2021-06-15	EPI_ISL_4426894
1250	2021-06-15	EPI_ISL_4426896
1252	2021-06-14	EPI_ISL_4426688
1254	2021-06-15	EPI_ISL_4426900
1255	2021-06-14	EPI_ISL_4427029
1256	2021-06-12	EPI_ISL_4427149
1257	2021-06-12	EPI_ISL_4426779
1258	2021-06-14	EPI_ISL_4427032
1259	2021-06-14	EPI_ISL_4427035
1260	2021-06-14	EPI_ISL_4427038
1262	2021-06-14	EPI_ISL_4427041
1263	2021-06-01	EPI_ISL_4427824
1264	2021-06-04	EPI_ISL_4427634
1265	2021-06-03	EPI_ISL_4427681
1266	2021-06-01	EPI_ISL_4427826
1267	2021-06-02	EPI_ISL_4427740
1268	2021-06-01	EPI_ISL_4427828
1269	2021-06-01	EPI_ISL_4427829
1270	2021-06-15	EPI_ISL_4426902
1271	2021-06-15	EPI_ISL_4426905
1272	2021-06-15	EPI_ISL_4426908
1274	2021-06-15	EPI_ISL_4426802
1275	2021-06-12	EPI_ISL_4427152
1276	2021-06-12	EPI_ISL_4427155
1277	2021-06-12	EPI_ISL_4427158
1278	2021-06-12	EPI_ISL_4427161
1279	2021-06-13	EPI_ISL_4427115
1280	2021-06-11	EPI_ISL_4426681
1281	2021-06-12	EPI_ISL_4427164
1282	2021-06-14	EPI_ISL_4427043
1283	2021-06-14	EPI_ISL_4427048
1284	2021-06-14	EPI_ISL_4428156
1285	2021-06-14	EPI_ISL_4428213
1286	2021-06-14	EPI_ISL_4426846
1287	2021-06-14	EPI_ISL_4427051
1288	2021-06-14	EPI_ISL_4428170
1289	2021-06-14	EPI_ISL_4427057
1290	2021-06-14	EPI_ISL_4427059
1291	2021-06-13	EPI_ISL_4428150
1292	2021-06-14	EPI_ISL_4426740
1293	2021-06-14	EPI_ISL_4427063
1294	2021-06-14	EPI_ISL_4427065
1295	2021-06-14	EPI_ISL_4427068
1296	2021-06-15	EPI_ISL_4428236
1297	2021-06-14	EPI_ISL_4427071
1298	2021-06-14	EPI_ISL_4427074
1299	2021-06-15	EPI_ISL_4426911
1300	2021-06-15	EPI_ISL_4426914
1301	2021-06-15	EPI_ISL_4426917
1302	2021-06-15	EPI_ISL_4426919
1303	2021-06-15	EPI_ISL_4426922
1304	2021-06-04	EPI_ISL_4427637
1305	2021-06-02	EPI_ISL_4427742
1306	2021-06-03	EPI_ISL_4427682
1307	2021-06-02	EPI_ISL_4427744
1308	2021-06-11	EPI_ISL_4426729
1309	2021-06-12	EPI_ISL_4427167
1310	2021-06-15	EPI_ISL_4426924
1311	2021-06-15	EPI_ISL_4426927
1312	2021-06-14	EPI_ISL_4427076
1313	2021-06-14	EPI_ISL_4427079
1314	2021-06-14	EPI_ISL_4428216
1315	2021-06-14	EPI_ISL_4427082
1316	2021-06-15	EPI_ISL_4426794
1317	2021-06-15	EPI_ISL_4428194
1318	2021-06-11	EPI_ISL_4427240
1321	2021-06-11	EPI_ISL_4427243
1322	2021-06-12	EPI_ISL_4426723
1323	2021-06-14	EPI_ISL_4427085
1324	2021-06-14	EPI_ISL_4427088
1326	2021-06-14	EPI_ISL_4426720
1327	2021-06-14	EPI_ISL_4427091
1328	2021-06-14	EPI_ISL_4427095
1329	2021-05-31	EPI_ISL_4427859
1330	2021-06-01	EPI_ISL_4427831
1331	2021-06-10	EPI_ISL_4427299
1332	2021-06-10	EPI_ISL_4427301
1333	2021-06-10	EPI_ISL_4427303
1334	2021-06-10	EPI_ISL_4427304
1335	2021-06-10	EPI_ISL_4427306
1336	2021-06-10	EPI_ISL_4427308
1337	2021-06-10	EPI_ISL_4427309
1338	2021-06-09	EPI_ISL_4426771
1340	2021-06-10	EPI_ISL_4427311
1341	2021-06-10	EPI_ISL_4428159
1342	2021-06-10	EPI_ISL_4427313
1343	2021-06-10	EPI_ISL_4427315
1344	2021-06-08	EPI_ISL_4427452
1346	2021-06-09	EPI_ISL_4427377
1347	2021-06-09	EPI_ISL_4427381
1348	2021-06-09	EPI_ISL_4426791
1349	2021-06-09	EPI_ISL_4427383
1350	2021-06-09	EPI_ISL_7743917
1351	2021-06-09	EPI_ISL_4427385
1352	2021-06-09	EPI_ISL_4428185
1353	2021-06-08	EPI_ISL_4427455
1354	2021-06-09	EPI_ISL_4427388
1355	2021-06-14	EPI_ISL_4427098
1356	2021-06-14	EPI_ISL_4427101
1357	2021-06-15	EPI_ISL_4426930
1358	2021-06-15	EPI_ISL_4426932
1359	2021-06-03	EPI_ISL_4428242
1360	2021-06-02	EPI_ISL_4427746
1361	2021-06-02	EPI_ISL_4427748
1362	2021-06-02	EPI_ISL_4427751
1363	2021-06-02	EPI_ISL_4427755
1364	2021-06-02	EPI_ISL_4427756
1366	2021-06-01	EPI_ISL_4427833
1367	2021-06-01	EPI_ISL_4427835
1368	2021-06-01	EPI_ISL_4427837
1369	2021-06-01	EPI_ISL_4426749
1370	2021-06-01	EPI_ISL_4427838
1371	2021-06-01	EPI_ISL_4427840
1372	2021-06-01	EPI_ISL_4427842
1373	2021-06-01	EPI_ISL_4427844
1374	2021-05-19	EPI_ISL_4427882
1375	2021-05-21	EPI_ISL_4427878
1376	2021-05-21	EPI_ISL_4427880
1378	2021-06-03	EPI_ISL_4427684
1379	2021-06-04	EPI_ISL_4427639
1380	2021-06-04	EPI_ISL_4427641
1381	2021-06-04	EPI_ISL_4427643
1382	2021-06-01	EPI_ISL_4427846
1384	2021-06-01	EPI_ISL_4427848
1385	2021-05-25	EPI_ISL_4427873
1386	2021-05-25	EPI_ISL_4427875
1387	2021-05-25	EPI_ISL_4427876
1388	2021-05-26	EPI_ISL_4427871
1389	2021-05-27	EPI_ISL_4427869
1391	2021-06-01	EPI_ISL_4427850
1392	2021-06-01	EPI_ISL_4427852
1393	2021-06-01	EPI_ISL_4428188
1394	2021-05-27	EPI_ISL_4428164
1395	2021-05-28	EPI_ISL_4427864
1396	2021-05-28	EPI_ISL_4427866
1397	2021-06-02	EPI_ISL_4427758
1398	2021-06-01	EPI_ISL_4427854
1400	2021-06-04	EPI_ISL_4427645
1401	2021-06-04	EPI_ISL_4428201
1402	2021-06-04	EPI_ISL_4428204
1403	2021-06-04	EPI_ISL_4427647
1404	2021-06-04	EPI_ISL_4427648
1405	2021-06-04	EPI_ISL_4427650
1406	2021-06-04	EPI_ISL_4427652
1407	2021-06-04	EPI_ISL_4427654
1408	2021-06-04	EPI_ISL_4427655
1409	2021-06-04	EPI_ISL_4427657
1410	2021-06-04	EPI_ISL_4427661
1411	2021-05-27	EPI_ISL_4426837
1412	2021-05-28	EPI_ISL_4427868
1413	2021-06-08	EPI_ISL_4426782
1414	2021-06-08	EPI_ISL_4427457
1415	2021-06-08	EPI_ISL_4427459
1416	2021-06-08	EPI_ISL_4427461
1417	2021-06-08	EPI_ISL_4427465
1418	2021-06-01	EPI_ISL_4427855
1419	2021-06-01	EPI_ISL_4426774
1420	2021-06-01	EPI_ISL_4427857
1421	2021-06-02	EPI_ISL_4427760
1422	2021-06-02	EPI_ISL_4427762
1423	2021-06-02	EPI_ISL_4427764
1424	2021-06-02	EPI_ISL_4427766
1426	2021-06-02	EPI_ISL_4427767
1427	2021-06-02	EPI_ISL_4427769
1428	2021-06-03	EPI_ISL_4426675
1429	2021-05-31	EPI_ISL_4415840
1430	2021-06-02	EPI_ISL_4415785
1431	2021-06-02	EPI_ISL_4415856
1432	2021-06-01	EPI_ISL_4415832
1433	2021-06-02	EPI_ISL_4415823
1434	2021-06-02	EPI_ISL_4416020
1435	2021-06-03	EPI_ISL_4415786
1436	2021-06-02	EPI_ISL_4415863
1437	2021-06-03	EPI_ISL_4415787
1438	2021-06-03	EPI_ISL_4415788
1439	2021-06-02	EPI_ISL_4415864
1441	2021-06-03	EPI_ISL_4415789
1442	2021-06-01	EPI_ISL_4415841
1443	2021-05-31	EPI_ISL_4415774
1444	2021-06-02	EPI_ISL_4415837
1445	2021-06-03	EPI_ISL_4415865
1449	2021-06-03	EPI_ISL_4415866
1450	2021-06-01	EPI_ISL_4415849
1452	2021-06-02	EPI_ISL_4415783
1453	2021-06-01	EPI_ISL_4416085
1457	2021-06-02	EPI_ISL_4416048
1458	2021-06-02	EPI_ISL_4416074
1459	2021-06-01	EPI_ISL_4416015
1460	2021-06-02	EPI_ISL_4415867
1461	2021-06-02	EPI_ISL_4415784
1462	2021-06-02	EPI_ISL_4415808
1465	2021-06-07	EPI_ISL_4415790
1466	2021-06-07	EPI_ISL_4415791
1467	2021-06-02	EPI_ISL_4415868
1468	2021-06-02	EPI_ISL_4415792
1470	2021-06-02	EPI_ISL_4416017
1472	2021-06-02	EPI_ISL_4415869
1473	2021-06-03	EPI_ISL_4415870
1474	2021-06-02	EPI_ISL_4415871
1475	2021-06-02	EPI_ISL_4415872
1477	2021-06-02	EPI_ISL_4415873
1478	2021-06-02	EPI_ISL_4415874
1479	2021-06-03	EPI_ISL_4415875
1480	2021-06-02	EPI_ISL_4416087
1483	2021-06-02	EPI_ISL_4415793
1485	2021-06-09	EPI_ISL_4415876
1486	2021-06-11	EPI_ISL_4416092
1487	2021-06-11	EPI_ISL_4415854
1489	2021-06-13	EPI_ISL_4415877
1491	2021-06-14	EPI_ISL_4415878
1492	2021-06-11	EPI_ISL_4416091
1493	2021-06-11	EPI_ISL_4415817
1495	2021-06-11	EPI_ISL_4415879
1496	2021-06-08	EPI_ISL_4416037
1498	2021-06-09	EPI_ISL_4415880
1499	2021-06-09	EPI_ISL_4415794
1500	2021-06-04	EPI_ISL_4415818
1501	2021-06-05	EPI_ISL_4415881
1502	2021-06-04	EPI_ISL_4415857
1503	2021-06-04	EPI_ISL_4415858
1504	2021-06-05	EPI_ISL_4416089
1505	2021-06-04	EPI_ISL_4415795
1506	2021-06-04	EPI_ISL_4415882
1507	2021-06-04	EPI_ISL_4415883
1508	2021-06-04	EPI_ISL_4415884
1509	2021-06-04	EPI_ISL_4415796
1510	2021-06-04	EPI_ISL_4415821
1511	2021-06-04	EPI_ISL_4415797
1512	2021-06-04	EPI_ISL_4415798
1513	2021-06-04	EPI_ISL_4416080
1514	2021-06-04	EPI_ISL_4415885
1516	2021-06-07	EPI_ISL_4415799
1517	2021-06-08	EPI_ISL_4415886
1518	2021-06-08	EPI_ISL_4415800
1519	2021-06-08	EPI_ISL_4415887
1520	2021-06-08	EPI_ISL_4415888
1521	2021-06-08	EPI_ISL_4415801
1522	2021-06-08	EPI_ISL_4415802
1523	2021-06-08	EPI_ISL_4415803
1527	2021-06-07	EPI_ISL_4415889
1528	2021-06-07	EPI_ISL_4415804
1529	2021-06-07	EPI_ISL_4416069
1530	2021-06-09	EPI_ISL_4416066
1531	2021-06-09	EPI_ISL_4415805
1532	2021-06-10	EPI_ISL_4416034
1533	2021-06-10	EPI_ISL_4415890
1534	2021-06-09	EPI_ISL_4415891
1535	2021-06-10	EPI_ISL_4416084
1537	2021-06-10	EPI_ISL_4415819
1538	2021-06-09	EPI_ISL_4415775
1539	2021-06-09	EPI_ISL_4416082
1540	2021-06-09	EPI_ISL_4416078
1541	2021-06-10	EPI_ISL_4416062
1542	2021-06-11	EPI_ISL_4416071
1543	2021-06-11	EPI_ISL_4415892
1544	2021-06-11	EPI_ISL_4415893
1545	2021-06-11	EPI_ISL_4415894
1546	2021-06-03	EPI_ISL_4415859
1547	2021-06-04	EPI_ISL_4416065
1548	2021-06-04	EPI_ISL_4416086
1550	2021-06-04	EPI_ISL_4416051
1551	2021-06-05	EPI_ISL_4415895
1552	2021-06-05	EPI_ISL_4415896
1553	2021-06-08	EPI_ISL_4416098
1554	2021-06-07	EPI_ISL_4416096
1555	2021-06-07	EPI_ISL_4416076
1556	2021-06-08	EPI_ISL_4416036
1557	2021-06-08	EPI_ISL_4415897
1558	2021-06-08	EPI_ISL_4415898
1559	2021-06-14	EPI_ISL_4416039
1560	2021-06-14	EPI_ISL_4415899
1561	2021-06-14	EPI_ISL_4415806
1562	2021-06-14	EPI_ISL_7743909
1563	2021-06-06	EPI_ISL_4416040
1564	2021-06-06	EPI_ISL_4415900
1565	2021-06-06	EPI_ISL_4415901
1566	2021-06-06	EPI_ISL_4415902
1567	2021-06-06	EPI_ISL_4415903
1568	2021-06-06	EPI_ISL_4416060
1569	2021-06-06	EPI_ISL_4415904
1570	2021-06-07	EPI_ISL_4415905
1571	2021-06-07	EPI_ISL_4416032
1572	2021-06-07	EPI_ISL_4415906
1573	2021-06-01	EPI_ISL_4415907
1574	2021-06-01	EPI_ISL_4415908
1575	2021-06-01	EPI_ISL_4415909
1576	2021-06-01	EPI_ISL_4415910
1577	2021-06-01	EPI_ISL_4415911
1578	2021-06-01	EPI_ISL_4415773
1579	2021-06-01	EPI_ISL_4416038
1580	2021-06-03	EPI_ISL_4415912
1581	2021-06-02	EPI_ISL_4415825
1582	2021-06-01	EPI_ISL_4415826
1583	2021-06-02	EPI_ISL_4415827
1584	2021-06-02	EPI_ISL_4415778
1585	2021-06-01	EPI_ISL_4415913
1586	2021-06-07	EPI_ISL_4415767
1587	2021-06-08	EPI_ISL_4415914
1588	2021-06-08	EPI_ISL_4415915
1589	2021-06-08	EPI_ISL_4415916
1590	2021-06-08	EPI_ISL_4415917
1591	2021-06-08	EPI_ISL_4416053
1592	2021-06-08	EPI_ISL_4415918
1593	2021-06-07	EPI_ISL_4416079
1594	2021-06-01	EPI_ISL_4416073
1595	2021-06-01	EPI_ISL_4415822
1596	2021-06-01	EPI_ISL_4415833
1597	2021-06-01	EPI_ISL_4415834
1598	2021-06-01	EPI_ISL_4415919
1599	2021-06-04	EPI_ISL_4416013
1600	2021-06-04	EPI_ISL_4416029
1601	2021-06-02	EPI_ISL_4416024
1602	2021-06-04	EPI_ISL_4415842
1603	2021-06-04	EPI_ISL_7743908
1604	2021-06-04	EPI_ISL_4415920
1606	2021-05-28	EPI_ISL_4415776
1607	2021-05-28	EPI_ISL_4415843
1608	2021-06-02	EPI_ISL_4415765
1609	2021-06-04	EPI_ISL_4416061
1610	2021-06-04	EPI_ISL_4416070
1611	2021-06-04	EPI_ISL_4415921
1612	2021-06-04	EPI_ISL_4415838
1613	2021-06-04	EPI_ISL_4415922
1614	2021-06-04	EPI_ISL_4415839
1615	2021-06-04	EPI_ISL_4415923
1616	2021-06-05	EPI_ISL_4415924
1617	2021-06-05	EPI_ISL_4416056
1618	2021-06-05	EPI_ISL_4416063
1619	2021-06-05	EPI_ISL_4415925
1620	2021-06-05	EPI_ISL_4416058
1621	2021-06-05	EPI_ISL_4415926
1622	2021-06-06	EPI_ISL_4416068
1623	2021-06-05	EPI_ISL_4415927
1624	2021-06-05	EPI_ISL_4416041
1625	2021-06-05	EPI_ISL_4416030
1626	2021-06-06	EPI_ISL_4416028
1628	2021-06-04	EPI_ISL_4415816
1629	2021-06-05	EPI_ISL_4415928
1630	2021-06-05	EPI_ISL_4415929
1631	2021-06-05	EPI_ISL_4415930
1632	2021-06-05	EPI_ISL_4416095
1633	2021-06-05	EPI_ISL_4415931
1634	2021-06-04	EPI_ISL_4415932
1635	2021-06-05	EPI_ISL_4415933
1636	2021-06-06	EPI_ISL_4415934
1637	2021-06-05	EPI_ISL_4415935
1638	2021-06-06	EPI_ISL_4415936
1639	2021-06-06	EPI_ISL_4415937
1640	2021-06-02	EPI_ISL_4415844
1641	2021-06-04	EPI_ISL_4415771
1642	2021-06-04	EPI_ISL_4416081
1643	2021-06-05	EPI_ISL_4415782
1644	2021-06-07	EPI_ISL_4415938
1645	2021-06-07	EPI_ISL_4415939
1646	2021-06-07	EPI_ISL_4415940
1647	2021-06-07	EPI_ISL_4416072
1648	2021-06-07	EPI_ISL_4415941
1650	2021-06-05	EPI_ISL_4416055
1653	2021-06-05	EPI_ISL_7743910
1654	2021-06-05	EPI_ISL_4415828
1655	2021-06-02	EPI_ISL_4416090
1656	2021-06-04	EPI_ISL_4416094
1658	2021-06-05	EPI_ISL_4415942
1659	2021-06-06	EPI_ISL_4415943
1660	2021-06-06	EPI_ISL_4415944
1661	2021-06-06	EPI_ISL_4416083
1663	2021-06-07	EPI_ISL_4415945
1664	2021-06-07	EPI_ISL_4415946
1665	2021-06-07	EPI_ISL_4416075
1666	2021-06-03	EPI_ISL_4415810
1667	2021-06-04	EPI_ISL_4415947
1668	2021-06-04	EPI_ISL_4415769
1669	2021-06-04	EPI_ISL_4415829
1670	2021-06-04	EPI_ISL_4415948
1671	2021-06-03	EPI_ISL_4416043
1672	2021-06-04	EPI_ISL_4415949
1673	2021-06-03	EPI_ISL_4415950
1674	2021-06-02	EPI_ISL_4415951
1675	2021-06-04	EPI_ISL_4415766
1676	2021-06-06	EPI_ISL_4415952
1677	2021-06-07	EPI_ISL_4415953
1678	2021-06-05	EPI_ISL_4415954
1679	2021-06-05	EPI_ISL_4415955
1680	2021-06-05	EPI_ISL_4416021
1681	2021-06-07	EPI_ISL_4416023
1682	2021-06-07	EPI_ISL_4416099
1683	2021-06-07	EPI_ISL_4416026
1684	2021-06-07	EPI_ISL_4415956
1685	2021-06-07	EPI_ISL_4415957
1686	2021-06-07	EPI_ISL_4415958
1687	2021-06-07	EPI_ISL_4415830
1688	2021-06-07	EPI_ISL_4415959
1689	2021-06-07	EPI_ISL_4415812
1690	2021-06-07	EPI_ISL_4415960
1691	2021-06-07	EPI_ISL_4415961
1692	2021-06-07	EPI_ISL_4415809
1694	2021-06-07	EPI_ISL_4415962
1695	2021-06-07	EPI_ISL_4416018
1696	2021-06-07	EPI_ISL_4415963
1697	2021-06-07	EPI_ISL_4415964
1699	2021-06-05	EPI_ISL_4415965
1700	2021-06-07	EPI_ISL_4415966
1701	2021-06-07	EPI_ISL_4415807
1702	2021-06-04	EPI_ISL_4415815
1703	2021-06-06	EPI_ISL_4415967
1704	2021-06-07	EPI_ISL_4416022
1705	2021-06-08	EPI_ISL_4415968
1706	2021-06-07	EPI_ISL_4416050
1707	2021-06-07	EPI_ISL_4416049
1708	2021-06-07	EPI_ISL_4416088
1709	2021-06-07	EPI_ISL_4415969
1710	2021-06-07	EPI_ISL_4415970
1711	2021-06-08	EPI_ISL_4415971
1712	2021-06-07	EPI_ISL_4416077
1713	2021-06-07	EPI_ISL_4415860
1714	2021-06-06	EPI_ISL_4415861
1715	2021-06-08	EPI_ISL_4415972
1716	2021-06-08	EPI_ISL_4415973
1717	2021-06-08	EPI_ISL_4416067
1718	2021-06-07	EPI_ISL_4415835
1719	2021-06-07	EPI_ISL_4416014
1720	2021-06-07	EPI_ISL_4415974
1721	2021-06-07	EPI_ISL_4415975
1722	2021-06-06	EPI_ISL_4415976
1723	2021-06-07	EPI_ISL_4415977
1724	2021-06-04	EPI_ISL_4415978
1725	2021-06-07	EPI_ISL_4415979
1726	2021-06-07	EPI_ISL_4416064
1727	2021-06-07	EPI_ISL_4415980
1728	2021-06-06	EPI_ISL_4415981
1729	2021-06-08	EPI_ISL_4415982
1730	2021-06-09	EPI_ISL_4416027
1731	2021-06-09	EPI_ISL_4416054
1732	2021-06-07	EPI_ISL_4416025
1733	2021-06-09	EPI_ISL_4415851
1734	2021-06-09	EPI_ISL_4415983
1735	2021-06-09	EPI_ISL_4415984
1736	2021-06-09	EPI_ISL_4415985
1737	2021-06-09	EPI_ISL_4415986
1738	2021-06-09	EPI_ISL_4415987
1739	2021-06-09	EPI_ISL_4415813
1740	2021-06-07	EPI_ISL_4415836
1741	2021-06-07	EPI_ISL_4415988
1742	2021-06-07	EPI_ISL_4415989
1743	2021-06-07	EPI_ISL_4415990
1744	2021-06-07	EPI_ISL_4416047
1745	2021-06-08	EPI_ISL_4416045
1746	2021-06-08	EPI_ISL_4416031
1747	2021-06-07	EPI_ISL_4415770
1748	2021-06-05	EPI_ISL_4415850
1751	2021-06-06	EPI_ISL_4416097
1752	2021-06-05	EPI_ISL_4415991
1753	2021-06-08	EPI_ISL_4416057
1754	2021-06-08	EPI_ISL_4415992
1755	2021-06-07	EPI_ISL_4415993
1756	2021-06-08	EPI_ISL_4415994
1757	2021-06-08	EPI_ISL_4415995
1759	2021-06-09	EPI_ISL_4415996
1760	2021-06-09	EPI_ISL_4416019
1762	2021-06-09	EPI_ISL_4416093
1763	2021-06-07	EPI_ISL_4416035
1764	2021-06-08	EPI_ISL_4415862
1765	2021-06-05	EPI_ISL_4415845
1766	2021-06-05	EPI_ISL_4415846
1767	2021-06-08	EPI_ISL_4415852
1768	2021-06-08	EPI_ISL_4415768
1769	2021-06-09	EPI_ISL_4415997
1771	2021-06-07	EPI_ISL_4415847
1772	2021-06-09	EPI_ISL_4415998
1773	2021-06-09	EPI_ISL_4415999
1774	2021-06-10	EPI_ISL_4416042
1775	2021-06-08	EPI_ISL_4415855
1776	2021-06-09	EPI_ISL_4415820
1777	2021-06-09	EPI_ISL_4415824
1778	2021-06-09	EPI_ISL_4416000
1779	2021-06-15	EPI_ISL_4416001
1780	2021-06-15	EPI_ISL_4416002
1781	2021-06-15	EPI_ISL_4416003
1782	2021-06-15	EPI_ISL_4416004
1783	2021-06-15	EPI_ISL_4415814
1784	2021-06-15	EPI_ISL_4416033
1785	2021-06-14	EPI_ISL_4416016
1786	2021-06-14	EPI_ISL_4415831
1787	2021-06-15	EPI_ISL_4416052
1788	2021-06-09	EPI_ISL_4416005
1789	2021-06-10	EPI_ISL_4416006
1791	2021-06-10	EPI_ISL_4416007
1792	2021-06-10	EPI_ISL_4416008
1793	2021-06-10	EPI_ISL_4416009
1794	2021-06-10	EPI_ISL_4416010
1796	2021-06-15	EPI_ISL_4415811
1797	2021-06-15	EPI_ISL_4416011
1798	2021-06-15	EPI_ISL_4416012
1799	2021-06-10	EPI_ISL_4415772
1800	2021-06-14	EPI_ISL_4416044
1801	2021-06-15	EPI_ISL_4415848
1803	2021-06-02	EPI_ISL_4415779
1804	2021-05-25	EPI_ISL_4415777
1805	2021-06-01	EPI_ISL_4415853
1806	2021-06-01	EPI_ISL_4416059
1807	2021-06-01	EPI_ISL_4415780
1808	2021-06-01	EPI_ISL_4416046
1810	2021-06-01	EPI_ISL_4415781
1811	2021-06-01	EPI_ISL_4423292
1813	2021-06-01	EPI_ISL_4423308
1817	2021-06-01	EPI_ISL_4423290
1818	2021-06-01	EPI_ISL_4423283
1819	2021-06-01	EPI_ISL_4423561
1820	2021-06-01	EPI_ISL_4423564
1821	2021-06-01	EPI_ISL_4423460
1822	2021-06-01	EPI_ISL_4423463
1823	2021-06-01	EPI_ISL_4423466
1824	2021-06-01	EPI_ISL_4423312
1825	2021-06-01	EPI_ISL_4423468
1826	2021-06-01	EPI_ISL_4423458
1827	2021-06-01	EPI_ISL_4423299
1828	2021-06-02	EPI_ISL_4423550
1830	2021-06-02	EPI_ISL_4423280
1831	2021-06-02	EPI_ISL_4423428
1832	2021-06-02	EPI_ISL_4423429
1833	2021-06-02	EPI_ISL_4423324
1835	2021-06-02	EPI_ISL_4423424
1836	2021-06-02	EPI_ISL_4423431
1837	2021-06-02	EPI_ISL_4423433
1838	2021-06-02	EPI_ISL_4423553
1839	2021-06-02	EPI_ISL_4423426
1840	2021-06-02	EPI_ISL_4423435
1841	2021-06-02	EPI_ISL_4423436
1842	2021-06-02	EPI_ISL_4423438
1843	2021-06-02	EPI_ISL_4423331
1844	2021-06-02	EPI_ISL_4423440
1845	2021-06-02	EPI_ISL_4423272
1846	2021-06-02	EPI_ISL_4423442
1847	2021-06-02	EPI_ISL_4423260
1848	2021-06-02	EPI_ISL_4423271
1849	2021-06-02	EPI_ISL_4423443
1850	2021-06-02	EPI_ISL_4423445
1853	2021-06-03	EPI_ISL_4423327
1854	2021-06-03	EPI_ISL_4423540
1855	2021-06-03	EPI_ISL_4423419
1856	2021-06-03	EPI_ISL_4423421
1859	2021-06-03	EPI_ISL_4423542
1860	2021-06-04	EPI_ISL_4423536
1861	2021-06-04	EPI_ISL_4423400
1862	2021-06-04	EPI_ISL_4423402
1864	2021-06-04	EPI_ISL_4423403
1865	2021-06-04	EPI_ISL_4423306
1866	2021-06-04	EPI_ISL_4423533
1867	2021-06-04	EPI_ISL_4423322
1868	2021-06-04	EPI_ISL_4423405
1869	2021-06-04	EPI_ISL_4423274
1871	2021-06-04	EPI_ISL_4423333
1872	2021-06-04	EPI_ISL_4423407
1873	2021-06-04	EPI_ISL_4423409
1874	2021-06-04	EPI_ISL_4423539
1875	2021-06-04	EPI_ISL_4423317
1877	2021-06-04	EPI_ISL_4423269
1878	2021-07-12	EPI_ISL_4423915
1881	2021-06-05	EPI_ISL_4423296
1882	2021-06-05	EPI_ISL_4423391
1883	2021-06-05	EPI_ISL_4423329
1884	2021-06-05	EPI_ISL_4423398
1885	2021-06-05	EPI_ISL_4423393
1886	2021-06-05	EPI_ISL_4423528
1888	2021-06-05	EPI_ISL_4423394
1889	2021-06-05	EPI_ISL_4423396
1890	2021-06-05	EPI_ISL_4423529
1891	2021-06-05	EPI_ISL_4423326
1892	2021-06-05	EPI_ISL_4423531
1893	2021-06-06	EPI_ISL_4423386
1894	2021-06-06	EPI_ISL_4423387
1895	2021-06-06	EPI_ISL_4423264
1896	2021-06-06	EPI_ISL_4423389
1897	2021-06-07	EPI_ISL_4423373
1898	2021-06-07	EPI_ISL_4423338
1899	2021-06-07	EPI_ISL_4423375
1900	2021-06-07	EPI_ISL_4423376
1901	2021-06-07	EPI_ISL_4423378
1902	2021-06-07	EPI_ISL_4423380
1903	2021-06-07	EPI_ISL_4423506
1905	2021-06-07	EPI_ISL_4423382
1906	2021-06-07	EPI_ISL_4423384
1972	2021-07-05	EPI_ISL_4423887
1998	2021-07-08	EPI_ISL_4423965
2004	2021-06-11	EPI_ISL_4423368
2005	2021-06-11	EPI_ISL_4423276
2006	2021-06-11	EPI_ISL_7743907
2007	2021-06-11	EPI_ISL_4423521
2008	2021-06-11	EPI_ISL_4423369
2009	2021-06-11	EPI_ISL_4423313
2010	2021-06-11	EPI_ISL_4423281
2011	2021-06-11	EPI_ISL_4423371
2012	2021-06-11	EPI_ISL_4423364
2013	2021-06-11	EPI_ISL_4423294
2014	2021-06-11	EPI_ISL_4423523
2015	2021-06-11	EPI_ISL_4423366
2016	2021-06-11	EPI_ISL_4423315
2017	2021-06-11	EPI_ISL_4423525
2018	2021-06-12	EPI_ISL_4423361
2019	2021-06-12	EPI_ISL_4423362
2020	2021-06-12	EPI_ISL_4423518
2021	2021-06-12	EPI_ISL_4423519
2022	2021-06-12	EPI_ISL_4423303
2023	2021-06-13	EPI_ISL_4423287
2024	2021-06-13	EPI_ISL_4423359
2026	2021-06-14	EPI_ISL_4423305
2027	2021-06-14	EPI_ISL_7743906
2028	2021-06-14	EPI_ISL_4423350
2029	2021-06-14	EPI_ISL_4423505
2030	2021-07-05	EPI_ISL_4423946
2031	2021-06-14	EPI_ISL_4423267
2032	2021-06-14	EPI_ISL_4423348
2033	2021-06-14	EPI_ISL_4423512
2034	2021-06-14	EPI_ISL_4423514
2035	2021-06-14	EPI_ISL_4423516
2036	2021-06-14	EPI_ISL_4423352
2037	2021-06-14	EPI_ISL_4423354
2038	2021-06-14	EPI_ISL_4423355
2039	2021-06-14	EPI_ISL_4423278
2040	2021-06-14	EPI_ISL_4423310
2041	2021-06-14	EPI_ISL_4423289
2042	2021-06-14	EPI_ISL_4423357
2043	2021-06-14	EPI_ISL_4423297
2044	2021-06-15	EPI_ISL_4423340
2045	2021-06-15	EPI_ISL_4423502
2046	2021-06-15	EPI_ISL_4423341
2048	2021-06-15	EPI_ISL_4423258
2049	2021-06-15	EPI_ISL_4423343
2050	2021-06-15	EPI_ISL_4423345
2051	2021-06-15	EPI_ISL_4423510
2053	2021-06-15	EPI_ISL_4423285
2055	2021-06-15	EPI_ISL_4423509
2056	2021-06-15	EPI_ISL_4423347
2057	2021-06-10	EPI_ISL_4423262
2058	2021-05-18	EPI_ISL_4423334
2059	2021-06-01	EPI_ISL_4423568
2060	2021-06-01	EPI_ISL_4423496
2061	2021-06-01	EPI_ISL_4423471
2062	2021-06-01	EPI_ISL_7743905
2063	2021-06-01	EPI_ISL_4423571
2064	2021-06-01	EPI_ISL_4423473
2065	2021-06-01	EPI_ISL_4423475
2066	2021-06-01	EPI_ISL_4423477
2067	2021-06-01	EPI_ISL_4423573
2068	2021-06-01	EPI_ISL_4423478
2069	2021-06-01	EPI_ISL_4423480
2070	2021-06-01	EPI_ISL_4423483
2071	2021-06-01	EPI_ISL_4423575
2072	2021-06-01	EPI_ISL_4423301
2073	2021-06-01	EPI_ISL_4423485
2074	2021-06-01	EPI_ISL_4423577
2075	2021-06-01	EPI_ISL_4423580
2076	2021-06-01	EPI_ISL_4423499
2077	2021-06-01	EPI_ISL_4423487
2078	2021-06-01	EPI_ISL_4423488
2079	2021-06-01	EPI_ISL_4423490
2080	2021-06-01	EPI_ISL_4423493
2081	2021-06-02	EPI_ISL_4423556
2082	2021-06-02	EPI_ISL_4423449
2083	2021-06-02	EPI_ISL_4423451
2084	2021-06-02	EPI_ISL_4423453
2085	2021-06-02	EPI_ISL_4423318
2086	2021-06-02	EPI_ISL_4423559
2087	2021-06-02	EPI_ISL_4423455
2088	2021-07-05	EPI_ISL_4423949
2089	2021-06-02	EPI_ISL_4423457
2090	2021-07-06	EPI_ISL_4423954
2091	2021-06-03	EPI_ISL_4423336
2092	2021-06-03	EPI_ISL_4423545
2093	2021-06-03	EPI_ISL_4423423
2094	2021-07-07	EPI_ISL_4423960
2095	2021-06-03	EPI_ISL_4423320
2096	2021-06-03	EPI_ISL_4423548
2097	2021-06-04	EPI_ISL_4423410
2099	2021-06-04	EPI_ISL_4423412
2100	2021-06-04	EPI_ISL_4423414
2101	2021-06-04	EPI_ISL_4423415
2102	2021-06-04	EPI_ISL_4423417
2108	2021-07-08	EPI_ISL_4423968
2122	2021-07-15	EPI_ISL_4423981
2127	2021-07-12	EPI_ISL_4423978
2159	2021-07-01	EPI_ISL_4423933
2177	2021-07-05	EPI_ISL_4423890
2193	2021-06-11	EPI_ISL_4426834
2194	2021-06-11	EPI_ISL_4427245
2195	2021-06-11	EPI_ISL_4427246
2206	2021-06-14	EPI_ISL_4423071
2207	2021-05-27	EPI_ISL_4422787
2208	2021-06-10	EPI_ISL_4423073
2209	2021-06-07	EPI_ISL_4423075
2210	2021-06-11	EPI_ISL_4423077
2211	2021-06-10	EPI_ISL_4423078
2212	2021-06-01	EPI_ISL_4423080
2213	2021-05-22	EPI_ISL_4422790
2214	2021-06-08	EPI_ISL_4422607
2215	2021-06-04	EPI_ISL_4423082
2216	2021-05-21	EPI_ISL_4422995
2217	2021-06-02	EPI_ISL_4423084
2218	2021-06-07	EPI_ISL_4423086
2219	2021-06-10	EPI_ISL_4423088
2220	2021-06-07	EPI_ISL_4422693
2221	2021-06-09	EPI_ISL_4423089
2222	2021-05-18	EPI_ISL_4422997
2223	2021-06-07	EPI_ISL_4422695
2224	2021-06-07	EPI_ISL_4422999
2225	2021-06-15	EPI_ISL_4423091
2226	2021-06-10	EPI_ISL_4422501
2227	2021-06-09	EPI_ISL_4422540
2229	2021-06-08	EPI_ISL_4423093
2230	2021-05-22	EPI_ISL_4422792
2231	2021-06-14	EPI_ISL_4423095
2232	2021-06-04	EPI_ISL_4422748
2233	2021-06-08	EPI_ISL_4423096
2234	2021-06-14	EPI_ISL_4422644
2235	2021-06-14	EPI_ISL_4422751
2236	2021-06-01	EPI_ISL_4423098
2237	2021-06-09	EPI_ISL_4422696
2238	2021-06-07	EPI_ISL_4423000
2239	2021-06-15	EPI_ISL_4422699
2240	2021-05-31	EPI_ISL_4422625
2241	2021-06-13	EPI_ISL_4422596
2242	2021-06-02	EPI_ISL_4423100
2243	2021-06-01	EPI_ISL_4423102
2244	2021-06-15	EPI_ISL_4422702
2245	2021-06-01	EPI_ISL_4422704
2246	2021-06-01	EPI_ISL_4422623
2247	2021-06-07	EPI_ISL_4422631
2248	2021-06-12	EPI_ISL_4422535
2249	2021-06-14	EPI_ISL_4423013
2250	2021-06-01	EPI_ISL_4422706
2251	2021-05-18	EPI_ISL_4423002
2252	2021-06-15	EPI_ISL_4422708
2253	2021-05-27	EPI_ISL_4422793
2254	2021-06-10	EPI_ISL_4422605
2255	2021-05-28	EPI_ISL_4423004
2256	2021-06-10	EPI_ISL_4423104
2257	2021-06-07	EPI_ISL_4422586
2258	2021-06-13	EPI_ISL_4422709
2259	2021-06-01	EPI_ISL_4423105
2260	2021-06-03	EPI_ISL_4422610
2261	2021-06-14	EPI_ISL_4422599
2262	2021-06-15	EPI_ISL_4423107
2263	2021-06-15	EPI_ISL_4423109
2264	2021-06-01	EPI_ISL_4422545
2266	2021-06-01	EPI_ISL_4422532
2267	2021-06-07	EPI_ISL_4422753
2268	2021-06-08	EPI_ISL_4422712
2269	2021-06-02	EPI_ISL_4423021
2270	2021-06-09	EPI_ISL_4423111
2272	2021-06-03	EPI_ISL_4423113
2273	2021-06-11	EPI_ISL_4423115
2274	2021-06-10	EPI_ISL_4422756
2275	2021-06-10	EPI_ISL_4422758
2276	2021-06-15	EPI_ISL_4423023
2277	2021-06-07	EPI_ISL_4423006
2278	2021-06-04	EPI_ISL_4423117
2279	2021-06-07	EPI_ISL_4422591
2280	2021-06-10	EPI_ISL_4423118
2281	2021-06-13	EPI_ISL_4423120
2282	2021-06-09	EPI_ISL_4422714
2283	2021-06-02	EPI_ISL_4422527
2284	2021-05-26	EPI_ISL_4423007
2285	2021-05-28	EPI_ISL_4423009
2286	2021-06-07	EPI_ISL_4423122
2287	2021-06-02	EPI_ISL_4422557
2288	2021-06-07	EPI_ISL_4423124
2289	2021-06-09	EPI_ISL_4422717
2290	2021-06-14	EPI_ISL_4423125
2291	2021-06-09	EPI_ISL_4423127
2292	2021-06-04	EPI_ISL_4423129
2293	2021-06-07	EPI_ISL_4423131
2294	2021-06-10	EPI_ISL_4422719
2295	2021-06-07	EPI_ISL_4423132
2296	2021-06-15	EPI_ISL_4422537
2297	2021-06-09	EPI_ISL_4422722
2298	2021-06-07	EPI_ISL_4422760
2299	2021-06-07	EPI_ISL_4423134
2300	2021-06-11	EPI_ISL_4422512
2304	2021-06-11	EPI_ISL_4422724
2307	2021-06-04	EPI_ISL_4423136
2308	2021-06-01	EPI_ISL_4422726
2309	2021-06-14	EPI_ISL_4422729
2310	2021-06-01	EPI_ISL_4423138
2311	2021-06-05	EPI_ISL_4423140
2312	2021-06-07	EPI_ISL_4422731
2314	2021-06-07	EPI_ISL_4423142
2315	2021-06-10	EPI_ISL_4423143
2316	2021-06-07	EPI_ISL_4423145
2317	2021-06-07	EPI_ISL_4422763
2318	2021-06-11	EPI_ISL_4422602
2319	2021-06-11	EPI_ISL_4422733
2320	2021-06-05	EPI_ISL_4422563
2321	2021-06-09	EPI_ISL_4422735
2322	2021-05-24	EPI_ISL_4422796
2323	2021-06-14	EPI_ISL_4422736
2324	2021-06-11	EPI_ISL_4422765
2325	2021-06-09	EPI_ISL_4422738
2326	2021-06-09	EPI_ISL_4422504
2327	2021-05-23	EPI_ISL_4422799
2328	2021-06-15	EPI_ISL_4422741
2329	2021-06-07	EPI_ISL_4422743
2330	2021-06-01	EPI_ISL_4422746
2331	2021-06-09	EPI_ISL_4422810
2332	2021-06-08	EPI_ISL_4423029
2334	2021-06-01	EPI_ISL_4422812
2335	2021-06-07	EPI_ISL_4423031
2337	2021-06-07	EPI_ISL_4422814
2338	2021-06-10	EPI_ISL_4422816
2339	2021-06-03	EPI_ISL_4422498
2340	2021-06-02	EPI_ISL_4423039
2342	2021-06-06	EPI_ISL_4423041
2344	2021-06-04	EPI_ISL_4422802
2345	2021-06-07	EPI_ISL_4423032
2347	2021-06-08	EPI_ISL_4423066
2348	2021-06-03	EPI_ISL_4422818
2349	2021-06-07	EPI_ISL_4422668
2350	2021-06-12	EPI_ISL_4422820
2351	2021-06-07	EPI_ISL_4422767
2352	2021-06-05	EPI_ISL_4422671
2353	2021-06-01	EPI_ISL_4422823
2354	2021-06-01	EPI_ISL_4422593
2355	2021-06-12	EPI_ISL_4422825
2356	2021-06-03	EPI_ISL_4422828
2358	2021-06-10	EPI_ISL_4422831
2359	2021-06-02	EPI_ISL_4423018
2360	2021-06-11	EPI_ISL_4423016
2361	2021-06-10	EPI_ISL_4422584
2362	2021-06-01	EPI_ISL_4422574
2363	2021-06-14	EPI_ISL_4423043
2365	2021-06-14	EPI_ISL_4422832
2367	2021-06-02	EPI_ISL_4422639
2368	2021-06-07	EPI_ISL_4422834
2369	2021-06-01	EPI_ISL_4422673
2370	2021-06-04	EPI_ISL_4422837
2371	2021-06-12	EPI_ISL_4422509
2372	2021-06-12	EPI_ISL_4422839
2373	2021-06-04	EPI_ISL_4423045
2374	2021-06-02	EPI_ISL_4422842
2377	2021-06-01	EPI_ISL_4423046
2378	2021-06-08	EPI_ISL_4422674
2379	2021-06-04	EPI_ISL_4422843
2380	2021-06-08	EPI_ISL_4422844
2382	2021-06-10	EPI_ISL_4422846
2384	2021-06-09	EPI_ISL_4422848
2385	2021-06-04	EPI_ISL_4423048
2387	2021-06-15	EPI_ISL_4422529
2388	2021-06-04	EPI_ISL_4422518
2389	2021-06-04	EPI_ISL_4423050
2390	2021-06-01	EPI_ISL_4422769
2391	2021-06-02	EPI_ISL_4422947
2392	2021-06-09	EPI_ISL_4422966
2393	2021-06-04	EPI_ISL_4422551
2395	2021-06-08	EPI_ISL_4422850
2396	2021-06-07	EPI_ISL_4422615
2398	2021-06-03	EPI_ISL_4422548
2399	2021-06-04	EPI_ISL_4422651
2400	2021-06-10	EPI_ISL_4422542
2401	2021-06-03	EPI_ISL_4422851
2402	2021-06-01	EPI_ISL_4423052
2403	2021-06-07	EPI_ISL_4422495
2404	2021-06-07	EPI_ISL_4422853
2406	2021-06-07	EPI_ISL_4422618
2408	2021-06-15	EPI_ISL_4422855
2409	2021-06-08	EPI_ISL_4422968
2410	2021-06-06	EPI_ISL_4423034
2412	2021-06-14	EPI_ISL_4422857
2414	2021-06-02	EPI_ISL_4423027
2415	2021-06-04	EPI_ISL_4422860
2417	2021-06-07	EPI_ISL_4422691
2418	2021-06-01	EPI_ISL_4422862
2419	2021-06-08	EPI_ISL_4422507
2420	2021-06-05	EPI_ISL_4422865
2421	2021-06-08	EPI_ISL_4422867
2422	2021-06-11	EPI_ISL_4422950
2423	2021-06-07	EPI_ISL_4422676
2424	2021-06-04	EPI_ISL_4422869
2425	2021-06-15	EPI_ISL_4422871
2426	2021-06-04	EPI_ISL_4422872
2427	2021-06-07	EPI_ISL_4422678
2428	2021-06-01	EPI_ISL_4422874
2429	2021-06-08	EPI_ISL_4422876
2430	2021-06-14	EPI_ISL_4422568
2432	2021-06-04	EPI_ISL_4422878
2433	2021-06-02	EPI_ISL_4423054
2434	2021-06-08	EPI_ISL_4422580
2435	2021-06-09	EPI_ISL_4422990
2437	2021-06-07	EPI_ISL_4422952
2441	2021-06-04	EPI_ISL_4422515
2442	2021-06-07	EPI_ISL_4423037
2445	2021-06-04	EPI_ISL_4423014
2446	2021-06-01	EPI_ISL_4422881
2447	2021-06-10	EPI_ISL_4422993
2448	2021-06-01	EPI_ISL_4422884
2449	2021-06-14	EPI_ISL_4422804
2450	2021-06-05	EPI_ISL_4423056
2451	2021-06-07	EPI_ISL_4422680
2452	2021-06-01	EPI_ISL_4422582
2454	2021-06-05	EPI_ISL_4422520
2455	2021-06-09	EPI_ISL_4422886
2457	2021-06-04	EPI_ISL_4422888
2458	2021-06-02	EPI_ISL_4422890
2459	2021-06-02	EPI_ISL_4422771
2460	2021-06-11	EPI_ISL_4422682
2461	2021-06-01	EPI_ISL_4422891
2462	2021-06-04	EPI_ISL_4422893
2463	2021-06-02	EPI_ISL_4422895
2464	2021-06-09	EPI_ISL_4422897
2465	2021-06-02	EPI_ISL_4422565
2466	2021-06-08	EPI_ISL_4422900
2467	2021-06-04	EPI_ISL_4422560
2468	2021-06-01	EPI_ISL_4422577
2470	2021-06-04	EPI_ISL_4422903
2471	2021-06-07	EPI_ISL_4423068
2472	2021-06-08	EPI_ISL_4423070
2473	2021-06-02	EPI_ISL_4422571
2474	2021-06-10	EPI_ISL_4422905
2475	2021-06-02	EPI_ISL_4423058
2477	2021-06-09	EPI_ISL_4422971
2478	2021-06-02	EPI_ISL_4422908
2479	2021-06-08	EPI_ISL_4422910
2480	2021-06-02	EPI_ISL_4422912
2482	2021-06-12	EPI_ISL_4422914
2483	2021-06-03	EPI_ISL_4422915
2484	2021-06-10	EPI_ISL_4422961
2486	2021-06-11	EPI_ISL_4422666
2488	2021-06-10	EPI_ISL_4422918
2489	2021-06-02	EPI_ISL_4422685
2490	2021-06-07	EPI_ISL_4423036
2491	2021-06-09	EPI_ISL_4422954
2492	2021-06-01	EPI_ISL_4422774
2493	2021-06-14	EPI_ISL_4422524
2494	2021-06-07	EPI_ISL_4422956
2495	2021-06-08	EPI_ISL_4422920
2496	2021-06-10	EPI_ISL_4422922
2497	2021-06-14	EPI_ISL_4422925
2498	2021-06-01	EPI_ISL_4422777
2499	2021-06-15	EPI_ISL_4422621
2500	2021-06-04	EPI_ISL_4423059
2501	2021-06-08	EPI_ISL_4422687
2502	2021-06-09	EPI_ISL_4422779
2503	2021-06-09	EPI_ISL_4422928
2504	2021-06-11	EPI_ISL_4422689
2505	2021-06-02	EPI_ISL_4423011
2507	2021-06-08	EPI_ISL_4422930
2508	2021-06-04	EPI_ISL_4422588
2509	2021-06-04	EPI_ISL_4422931
2510	2021-06-08	EPI_ISL_4422806
2511	2021-06-07	EPI_ISL_4423061
2512	2021-06-08	EPI_ISL_4422959
2514	2021-06-09	EPI_ISL_4423063
2515	2021-06-07	EPI_ISL_4422808
2517	2021-06-05	EPI_ISL_4423020
2518	2021-06-05	EPI_ISL_4422629
2519	2021-06-09	EPI_ISL_4422934
2521	2021-06-15	EPI_ISL_4422936
2522	2021-06-09	EPI_ISL_4422939
2523	2021-06-02	EPI_ISL_4422942
2524	2021-06-15	EPI_ISL_4422781
2525	2021-06-15	EPI_ISL_4422974
2526	2021-06-02	EPI_ISL_4422784
2527	2021-06-09	EPI_ISL_4422963
2528	2021-06-15	EPI_ISL_7743847
2529	2021-06-11	EPI_ISL_4422965
2531	2021-06-03	EPI_ISL_4422539
2532	2021-06-01	EPI_ISL_4423065
2533	2021-06-09	EPI_ISL_4422944
2534	2021-06-08	EPI_ISL_4423025
2537	2021-07-05	EPI_ISL_4423951
2538	2021-07-06	EPI_ISL_4423956
2540	2021-07-12	EPI_ISL_4423918
2541	2021-07-13	EPI_ISL_4423923
2542	2021-07-05	EPI_ISL_4423892
2543	2021-07-02	EPI_ISL_4423941
2544	2021-07-05	EPI_ISL_4423881
2545	2021-07-01	EPI_ISL_4423936
2546	2021-07-08	EPI_ISL_4423883
2547	2021-07-12	EPI_ISL_4423919
2548	2021-07-08	EPI_ISL_4423903
2549	2021-07-03	EPI_ISL_4423930
2550	2021-07-06	EPI_ISL_4423898
2551	2021-07-08	EPI_ISL_4423906
2552	2021-07-05	EPI_ISL_4424304
2553	2021-07-08	EPI_ISL_4423970
2554	2021-07-08	EPI_ISL_4423928
2555	2021-07-09	EPI_ISL_4423976
2556	2021-07-08	EPI_ISL_4423908
2557	2021-07-12	EPI_ISL_4423925
2558	2021-07-06	EPI_ISL_4423958
2559	2021-07-07	EPI_ISL_4423901
2560	2021-07-05	EPI_ISL_4423895
2561	2021-07-07	EPI_ISL_4423963
2562	2021-07-08	EPI_ISL_4423973
2563	2021-07-02	EPI_ISL_4423885
[truncated: 7,182 more rows]
